# Supplementary material for: Single-cell transcriptome profiling of buffelgrass (Cenchrus ciliaris) eggs unveils apomictic parthenogenesis signatures
Source: Sci Rep. 2021 May 10;11:9880. doi: 10.1038/s41598-021-89170-y (PMC8110759; doi:10.1038/s41598-021-89170-y)
Supplement: Supplementary file 2 — Supplementary Information 2. [file 41598_2021_89170_MOESM2_ESM.xlsx]

## Sheet: Title page
Title
Single-cell transcriptome profiling of buffelgrass (Cenchrus ciliaris) eggs unveils apomictic parthenogenesis signatures
Authors
Yuji Ke1, Maricel Podio2, Joann Conner1,2, and Peggy Ozias-Akins1,2*
Contact information
1Institute of Plant Breeding, Genetics & Genomics, 2Department of Horticulture, University of Georgia, Tifton, GA 31793, USA
*Correspondence: pozias@uga.edu; Tel.: +1-229-386-3902

## Sheet: S1
LCM Sample	Number of reads used for assembly	Ovule Sample	Number of reads used for assembly
B-2s-1-egg	11801994	B2-s-1-ovule	49141614
B-2s-2-egg	19288065	B2-s-2-ovule	47933348
B-2s-3-egg	7362519	B2-s-3-ovule	46071088
B-2s-4-egg	4359291	B-12-9-1-ovule	42999730
B-12-9-1-egg	25809903	B-12-9-2-ovule	55680632
B-12-9-2-egg	26707906	B-12-9-3-ovule	49437372
B-12-9-3-egg	9479492
B-12-9-4-egg	10753322

## Sheet: S2
	Top 50 most-highly abundant features and corresponding BlastN annotations		Genbank Accession	e-value
1	TRINITY_DN47682_c12_g1_i1	Zea mays isolate SM10 mitochondrion sequence	gi|1152523772|gb|KY018916.1|	0
2	TRINITY_DN42072_c11_g2_i2	Setaria italica chloroplast, complete genome	gi|605059435|gb|KJ001642.1|	0
3	TRINITY_DN43100_c18_g1_i1
4	TRINITY_DN36404_c5_g1_i1	PREDICTED: Zea mays uncharacterized LOC103646773 (LOC103646773), ncRNA	gi|1162459230|ref|XR_562437.2|	1.13e-48
5	TRINITY_DN29314_c1_g2_i1	PREDICTED: Setaria italica uncharacterized LOC101782662 (LOC101782662), mRNA	gi|514811434|ref|XM_004980455.1|	4.35e-176
6	TRINITY_DN42072_c11_g2_i1	Setaria italica chloroplast, complete genome	gi|929982818|gb|KT289405.1|	0
7	TRINITY_DN35402_c5_g1_i1	PREDICTED: Setaria italica aspartic proteinase CDR1 (LOC101752612), mRNA	gi|1256545606|ref|XM_004971660.3|	0
8	TRINITY_DN42072_c11_g1_i1	PREDICTED: Setaria italica 50S ribosomal protein L2, chloroplastic (LOC111256063), partial mRNA	gi|1256240411|ref|XM_022823646.1|	0
9	TRINITY_DN33600_c6_g1_i2
10	TRINITY_DN33526_c6_g1_i1	PREDICTED: Setaria italica germin-like protein 5-1 (LOC101759844), mRNA	gi|1256418948|ref|XM_004960859.2|	1.58e-157
11	TRINITY_DN34548_c1_g1_i1
12	TRINITY_DN33637_c14_g2_i2
13	TRINITY_DN35104_c2_g1_i1	PREDICTED: Sorghum bicolor uncharacterized LOC110434297 (LOC110434297), mRNA	gi|1205948809|ref|XM_021458120.1|	9.87e-61
14	TRINITY_DN49551_c3_g3_i2	Stenotaphrum secundatum voucher USDA:PI 410357 chloroplast, complete genome	gi|1190753525|gb|KY432796.1|	0
15	TRINITY_DN36620_c5_g1_i1	Saccharum hybrid cultivar R570_BAC clone Sh128J07	gi|727345922|emb|HG531791.1|	2.81e-109
16	TRINITY_DN33543_c6_g1_i1	gi|1433419803|gb|RCV25252.1|	hypothetical protein SETIT_5G151400v2 [Setaria italica]	1.05e-18
17	TRINITY_DN48372_c2_g3_i2	Setaria italica chloroplast, complete genome	gi|605059435|gb|KJ001642.1|	0
18	TRINITY_DN39567_c7_g2_i1	Sorghum bicolor mitochondrion, complete genome	gi|114309646|gb|DQ984518.1|	0
19	TRINITY_DN49144_c6_g1_i1	Cenchrus purpureus chloroplast, complete genome	gi|1275874523|gb|MF594682.1|	0
20	TRINITY_DN43040_c5_g1_i1
21	TRINITY_DN41690_c3_g1_i2
22	TRINITY_DN40881_c3_g1_i1	PREDICTED: Setaria italica non-specific lipid-transfer protein 1 (LOC101772575), mRNA	gi|1256547553|ref|XM_004970338.3|	0
23	TRINITY_DN47884_c3_g2_i2	PREDICTED: Setaria italica uncharacterized protein Os08g0218700/LOC_Os08g12160-like (LOC111256211), mRNA	gi|1256321723|ref|XM_022823787.1|	3.77e-148
24	TRINITY_DN32470_c5_g1_i2	gi|1238303507|gb|PAN26140.1|	hypothetical protein PAHAL_4G350400 [Panicum hallii]	2.26e-15
25	TRINITY_DN32386_c2_g1_i2	gi|1433433438|gb|RCV37621.1|	hypothetical protein SETIT_8G078600v2 [Setaria italica]	1.41e-29
26	TRINITY_DN31794_c2_g1_i1	gi|1070971265|gb|OEL31906.1|	hypothetical protein BAE44_0007075 [Dichanthelium oligosanthes]	7.79e-16
27	TRINITY_DN35735_c3_g4_i1	PREDICTED: Setaria italica cysteine proteinase inhibitor 8 (LOC101754611), mRNA	gi|1256759748|ref|XM_004987057.3|	9.09e-64
28	TRINITY_DN33850_c2_g1_i1	PREDICTED: Setaria italica calreticulin (LOC101774614), mRNA	gi|836031943|ref|XM_004987369.2|	0
29	TRINITY_DN41597_c3_g1_i1	gi|1070954385|gb|OEL26746.1|	hypothetical protein BAE44_0012232 partial [Dichanthelium oligosanthes]	7.06e-18
30	TRINITY_DN33637_c14_g2_i1
31	TRINITY_DN34303_c3_g1_i1	Panicum virgatum clone PV_ABa103-K10, complete sequence	gi|312283791|gb|AC243260.1|	7.02e-31
32	TRINITY_DN44613_c2_g2_i3	PREDICTED: Setaria italica ATP synthase subunit alpha, mitochondrial (LOC111256054), mRNA	gi|1256240362|ref|XM_022823636.1|	0
33	TRINITY_DN39567_c7_g1_i1	Ferrocalamus rimosivaginus mitochondrion, partial genome	gi|340748008|gb|JN120789.1|	0
34	TRINITY_DN42072_c11_g1_i2	Paspalidium geminatum voucher SI:Giussani 313 chloroplast, complete genome	gi|1040155508|gb|KU291476.1|	0
35	TRINITY_DN41963_c4_g1_i1
36	TRINITY_DN37619_c3_g1_i1	gi|1492255565|gb|RLN21893.1|	hypothetical protein C2845_PM07G33330 [Panicum miliaceum]	1.26e-45
37	TRINITY_DN37636_c1_g1_i1	PREDICTED: Setaria italica uncharacterized LOC105914156 (LOC105914156), ncRNA	gi|1256471419|ref|XR_001163789.3|	0
38	TRINITY_DN46651_c3_g3_i1	Pennisetum glaucum cultivar 7042S hydroxyproline-rich glycoprotein (HRGP) gene, complete cds	gi|264670089|gb|GQ223398.1|	5.81e-115
39	TRINITY_DN40186_c3_g1_i1	PREDICTED: Setaria italica skin secretory protein xP2 (LOC101760489), mRNA	gi|514806494|ref|XM_004978048.1|	7.46e-118
40	TRINITY_DN41288_c2_g1_i4	PREDICTED: Setaria italica probable glutathione peroxidase 2 (LOC101786937), transcript variant X1, mRNA	gi|1256619497|ref|XM_004979111.3|	0
41	TRINITY_DN44574_c5_g1_i2	PREDICTED: Setaria italica glycine-rich RNA-binding protein 2-like (LOC101770940), mRNA	gi|1256749810|ref|XM_004982148.2|	0
42	TRINITY_DN32691_c0_g1_i4	gi|670432294|ref|XP_008656709.1|	GDSL esterase/lipase At1g28600 [Zea mays]	1.57e-11
43	TRINITY_DN34303_c3_g1_i2	Panicum virgatum clone PV_ABa103-K10, complete sequence	gi|312283791|gb|AC243260.1|	7.02e-31
44	TRINITY_DN41690_c3_g1_i1
45	TRINITY_DN32500_c0_g1_i2
46	TRINITY_DN33218_c3_g1_i1	PREDICTED: Setaria italica glyceraldehyde-3-phosphate dehydrogenase 3, cytosolic (LOC101785151), mRNA	gi|1256310012|ref|XM_004952946.2|	0
47	TRINITY_DN46373_c0_g1_i1
48	TRINITY_DN36487_c1_g5_i1	gi|1433415813|gb|RCV21437.1|	hypothetical protein SETIT_4G139400v2 [Setaria italica]	5.13e-39
49	TRINITY_DN42849_c1_g1_i2	PREDICTED: Zea mays embryo-sac basal-endosperm-layer embryo-surrounding-region 2 (ebe2), transcript variant X1, mRNA	gi|1162482243|ref|XM_008650064.2|	0
50	TRINITY_DN35176_c0_g3_i1	PREDICTED: Setaria italica uncharacterized LOC101781532 (LOC101781532), ncRNA	gi|1256327539|ref|XR_214581.3|	2.23e-99

## Sheet: S3
Differentially Expressed Genes, Log2FC>2, FDR< 0.05 by DESeq2 (Love et al., 2014)
	Trinity ID	sampleA	sampleB	baseMeanA	baseMeanB	baseMean	log2 Fold Change	lfcSE	stat	pvalue	padj	NCBI BlastN hit description
apomictic upregulated	TRINITY_DN33600_c6_g1_i3	B-12-9	B2-S	7905.02	88.2735	3996.65	6.48515	0.489596	13.2459	4.7646e-40	1.10503e-35
apomictic upregulated	TRINITY_DN47587_c1_g1_i9	B-12-9	B2-S	2180.73	0	1090.36	12.899	1.40934	9.15247	5.56482e-20	9.92786e-17	Saccharum hybrid cultivar BAC clone 265O22, cultivar R570 / TN - MULE TN domain
apomictic upregulated	TRINITY_DN37683_c1_g1_i3	B-12-9	B2-S	770.324	0	385.162	11.3976	1.40331	8.12198	4.58649e-16	4.8351e-13	PREDICTED: Setaria italica peptidyl-tRNA hydrolase 2, mitochondrial (LOC101770916), mRNA
apomictic upregulated	TRINITY_DN44113_c0_g1_i7	B-12-9	B2-S	1397.65	1.90344	699.775	9.57623	1.20542	7.94433	1.9524e-15	1.8007e-12
apomictic upregulated	TRINITY_DN34237_c0_g1_i2	B-12-9	B2-S	1091.03	11.9124	551.47	6.55725	0.847881	7.7337	1.04468e-14	6.83933e-12	PREDICTED: Setaria italica uncharacterized LOC101781532 (LOC101781532), ncRNA
apomictic upregulated	TRINITY_DN44761_c1_g2_i1	B-12-9	B2-S	934.449	1.67237	468.06	9.47684	1.23433	7.67773	1.61936e-14	9.38768e-12
apomictic upregulated	TRINITY_DN36942_c0_g2_i7	B-12-9	B2-S	610.403	4.71421	307.559	7.08995	0.928325	7.63736	2.2172e-14	1.18663e-11
apomictic upregulated	TRINITY_DN38788_c1_g1_i6	B-12-9	B2-S	545.074	0	272.537	25.3668	3.35789	7.55439	4.20838e-14	2.01243e-11	PREDICTED: Setaria italica kynurenine formamidase (LOC101773399), transcript variant X2, mRNA
apomictic upregulated	TRINITY_DN35105_c0_g1_i1	B-12-9	B2-S	250.091	0	125.045	24.3088	3.23281	7.51942	5.50215e-14	2.54747e-11	PREDICTED: Setaria italica adenylate kinase isoenzyme 6 homolog (LOC101782268), transcript variant X4, mRNA
apomictic upregulated	TRINITY_DN42828_c1_g1_i10	B-12-9	B2-S	266.13	0	133.065	24.4062	3.24664	7.51736	5.58934e-14	2.54747e-11
apomictic upregulated	TRINITY_DN28993_c0_g1_i1	B-12-9	B2-S	217.956	0	108.978	24.1204	3.22241	7.48519	7.14431e-14	3.09709e-11
apomictic upregulated	TRINITY_DN33412_c2_g2_i3	B-12-9	B2-S	188.75	0	94.3749	23.9227	3.22166	7.42556	1.12302e-13	4.60984e-11	PREDICTED: Setaria italica 30S ribosomal protein S16-2, chloroplastic/mitochondrial (LOC101778176), mRNA
apomictic upregulated	TRINITY_DN36592_c3_g1_i3	B-12-9	B2-S	668.017	0	334.009	11.1921	1.50848	7.41944	1.17613e-13	4.78549e-11
apomictic upregulated	TRINITY_DN46791_c0_g1_i7	B-12-9	B2-S	169.376	0	84.6881	23.7798	3.20697	7.41503	1.216e-13	4.90469e-11	PREDICTED: Setaria italica cysteine-rich and transmembrane domain-containing protein WIH2 (LOC101785914), mRNA
apomictic upregulated	TRINITY_DN47016_c1_g1_i5	B-12-9	B2-S	374.691	0	187.345	24.8558	3.36305	7.39086	1.45886e-13	5.63909e-11	PREDICTED: Setaria italica exonuclease mut-7 homolog (LOC101786161), transcript variant X1, mRNA
apomictic upregulated	TRINITY_DN38585_c0_g2_i2	B-12-9	B2-S	157.011	0	78.5053	23.6773	3.20651	7.38413	1.5345e-13	5.88245e-11	PREDICTED: Setaria italica glycine-rich RNA-binding protein 4, mitochondrial (LOC101773770), mRNA
apomictic upregulated	TRINITY_DN43721_c1_g1_i1	B-12-9	B2-S	226.532	0	113.266	24.1774	3.27722	7.3774	1.61407e-13	6.08689e-11	PREDICTED: Setaria italica ribonuclease 2 (LOC101765985), mRNA
apomictic upregulated	TRINITY_DN36785_c0_g2_i3	B-12-9	B2-S	250.389	0	125.194	24.3126	3.29976	7.368	1.73201e-13	6.47896e-11	PREDICTED: Setaria italica uncharacterized LOC101776722 (LOC101776722), mRNA
apomictic upregulated	TRINITY_DN32387_c1_g1_i3	B-12-9	B2-S	266.695	0	133.348	24.2852	3.30568	7.3465	2.03465e-13	7.49026e-11	PREDICTED: Setaria italica selenoprotein F (LOC101758956), mRNA
apomictic upregulated	TRINITY_DN41497_c1_g1_i2	B-12-9	B2-S	208.67	0	104.335	24.055	3.28047	7.33279	2.25404e-13	8.16826e-11	PREDICTED: Setaria italica uncharacterized LOC101761322 (LOC101761322), mRNA
apomictic upregulated	TRINITY_DN47177_c1_g2_i1	B-12-9	B2-S	230.071	0	115.036	24.1977	3.30956	7.31145	2.64273e-13	9.42946e-11	PREDICTED: Setaria italica dihydrolipoyl dehydrogenase 1, chloroplastic (LOC101769227), mRNA
apomictic upregulated	TRINITY_DN36477_c3_g2_i4	B-12-9	B2-S	186.244	0	93.1222	23.9088	3.27427	7.30204	2.83447e-13	1.00364e-10	Oryza sativa Indica Group cultivar Shuhui498 chromosome 2 sequence
apomictic upregulated	TRINITY_DN42822_c2_g2_i1	B-12-9	B2-S	198.249	0	99.1246	23.9951	3.28876	7.29609	2.96253e-13	1.01042e-10	PREDICTED: Setaria italica callose synthase 3 (LOC101759475), mRNA
apomictic upregulated	TRINITY_DN34936_c0_g1_i3	B-12-9	B2-S	175.705	0	87.8527	23.8044	3.2619	7.29771	2.92712e-13	1.01042e-10	PREDICTED: Setaria italica synaptotagmin-5 (LOC101759646), transcript variant X1, mRNA
apomictic upregulated	TRINITY_DN37502_c0_g2_i2	B-12-9	B2-S	185.878	0	92.9389	23.9047	3.27607	7.29676	2.94774e-13	1.01042e-10
apomictic upregulated	TRINITY_DN37354_c1_g1_i1	B-12-9	B2-S	175.377	0	87.6883	23.823	3.27051	7.28417	3.23646e-13	1.07231e-10	Zea mays full-length cDNA clone ZM_BFc0120P02 mRNA, complete cds
apomictic upregulated	TRINITY_DN38515_c0_g1_i1	B-12-9	B2-S	194.658	0	97.3292	23.9702	3.2913	7.28291	3.26699e-13	1.07475e-10	PREDICTED: Setaria italica transcription factor GTE10 (LOC101775357), transcript variant X2, mRNA
apomictic upregulated	TRINITY_DN40089_c6_g2_i3	B-12-9	B2-S	185.179	0	92.5895	23.7113	3.26422	7.26399	3.75824e-13	1.22765e-10	PREDICTED: Setaria italica small nuclear ribonucleoprotein SmD1a (LOC101769681), mRNA
apomictic upregulated	TRINITY_DN40945_c1_g2_i3	B-12-9	B2-S	387.555	0.378292	193.967	9.66118	1.331	7.25861	3.91077e-13	1.26854e-10
apomictic upregulated	TRINITY_DN46834_c1_g2_i5	B-12-9	B2-S	199.838	0	99.9189	24.0008	3.30815	7.25505	4.01499e-13	1.2933e-10	PREDICTED: Setaria italica ornithine carbamoyltransferase, chloroplastic (LOC101785690), mRNA
apomictic upregulated	TRINITY_DN41421_c1_g1_i4	B-12-9	B2-S	183.931	0	91.9657	23.8922	3.29637	7.24803	4.22871e-13	1.35275e-10	PREDICTED: Setaria italica protein FATTY ACID EXPORT 6 (LOC101770085), transcript variant X2, mRNA
apomictic upregulated	TRINITY_DN42753_c2_g1_i3	B-12-9	B2-S	224.064	0	112.032	24.1546	3.33601	7.24055	4.46859e-13	1.4197e-10	PREDICTED: Setaria italica ethylene-responsive transcription factor WIN1 (LOC101762446), mRNA
apomictic upregulated	TRINITY_DN39083_c0_g1_i8	B-12-9	B2-S	159.788	0	79.8939	23.6739	3.27436	7.23008	4.82723e-13	1.50276e-10	Triticum aestivum cultivar Chinese Spring mitochondrion, complete genome
apomictic upregulated	TRINITY_DN43049_c0_g1_i3	B-12-9	B2-S	148.942	0	74.471	23.605	3.26649	7.2264	4.95957e-13	1.53366e-10	PREDICTED: Setaria italica uncharacterized LOC101781567 (LOC101781567), mRNA
apomictic upregulated	TRINITY_DN39656_c3_g1_i2	B-12-9	B2-S	161.255	0	80.6276	23.7123	3.28189	7.22521	5.00336e-13	1.53696e-10	PREDICTED: Setaria italica RING-box protein 1 (LOC101778950), mRNA
apomictic upregulated	TRINITY_DN35853_c1_g3_i1	B-12-9	B2-S	173.848	0	86.9241	23.8102	3.31339	7.18605	6.66926e-13	1.97041e-10	PREDICTED: Setaria italica transmembrane protein 205 (LOC101773892), mRNA
apomictic upregulated	TRINITY_DN49495_c4_g1_i1	B-12-9	B2-S	189.646	0	94.8229	23.7166	3.30396	7.17825	7.06108e-13	2.0726e-10	PREDICTED: Setaria italica dnaJ homolog subfamily C member 17 (LOC101759327), mRNA
apomictic upregulated	TRINITY_DN34731_c3_g2_i5	B-12-9	B2-S	296.064	0	148.032	10.0182	1.40042	7.15369	8.44747e-13	2.44898e-10	PREDICTED: Setaria italica 60S ribosomal protein L4-1 (LOC101763849), mRNA
apomictic upregulated	TRINITY_DN33436_c1_g2_i2	B-12-9	B2-S	723.276	0	361.638	11.307	1.58093	7.15211	8.54516e-13	2.46191e-10	PREDICTED: Setaria italica V-type proton ATPase subunit c''2 (LOC101786609), mRNA
apomictic upregulated	TRINITY_DN48754_c0_g1_i1	B-12-9	B2-S	141.927	0	70.9634	23.5401	3.29529	7.14356	9.09421e-13	2.60058e-10	PREDICTED: Setaria italica pre-mRNA-splicing factor ATP-dependent RNA helicase DEAH10 (LOC101752692), transcript variant X1, mRNA
apomictic upregulated	TRINITY_DN42211_c1_g1_i6	B-12-9	B2-S	193.206	0	96.6031	23.9563	3.35725	7.1357	9.62972e-13	2.72363e-10	PREDICTED: Setaria italica ankyrin-1 (LOC101764016), transcript variant X2, mRNA
apomictic upregulated	TRINITY_DN45288_c0_g1_i5	B-12-9	B2-S	191.421	0	95.7106	23.3067	3.2752	7.11611	1.11014e-12	3.08347e-10	PREDICTED: Setaria italica calcineurin B-like protein 1 (CBL1), transcript variant X1, mRNA
apomictic upregulated	TRINITY_DN28814_c0_g2_i3	B-12-9	B2-S	159.286	0	79.6428	22.7587	3.21454	7.07993	1.44232e-12	3.93542e-10
apomictic upregulated	TRINITY_DN39675_c1_g2_i1	B-12-9	B2-S	184.897	0	92.4487	23.8996	3.3832	7.0642	1.61549e-12	4.38215e-10	PREDICTED: Setaria italica uncharacterized LOC101758951 (LOC101758951), transcript variant X3, ncRNA
apomictic upregulated	TRINITY_DN39245_c0_g1_i9	B-12-9	B2-S	113.689	0	56.8444	23.2285	3.29476	7.05012	1.78764e-12	4.7655e-10	PREDICTED: Setaria italica uncharacterized LOC101768714 (LOC101768714), transcript variant X1, mRNA
apomictic upregulated	TRINITY_DN36724_c0_g1_i1	B-12-9	B2-S	110.977	0	55.4883	23.1992	3.29622	7.03813	1.94837e-12	5.07727e-10	PREDICTED: Setaria italica gibberellin 20 oxidase 1-D (LOC101760262), mRNA
apomictic upregulated	TRINITY_DN38633_c0_g1_i1	B-12-9	B2-S	113.079	0	56.5396	23.2218	3.31332	7.00863	2.40657e-12	6.13345e-10	PREDICTED: Setaria italica ADP-ribosylation factor 2 (LOC101774077), mRNA
apomictic upregulated	TRINITY_DN40480_c3_g2_i2	B-12-9	B2-S	195.457	0	97.7284	23.2243	3.31366	7.00865	2.40628e-12	6.13345e-10	PREDICTED: Setaria italica eukaryotic translation initiation factor 5A (LOC101769405), mRNA
apomictic upregulated	TRINITY_DN44518_c1_g2_i2	B-12-9	B2-S	270.343	0.378292	135.361	9.14388	1.30661	6.99818	2.593e-12	6.57249e-10
apomictic upregulated	TRINITY_DN40360_c1_g1_i4	B-12-9	B2-S	105.819	0	52.9094	23.1408	3.31075	6.98958	2.75718e-12	6.95065e-10	PREDICTED: Setaria italica mitochondrial import inner membrane translocase subunit TIM22-3 (LOC101773495), mRNA
apomictic upregulated	TRINITY_DN37134_c2_g5_i1	B-12-9	B2-S	101.486	0	50.7428	23.085	3.30845	6.97758	3.00309e-12	7.48915e-10
apomictic upregulated	TRINITY_DN48585_c1_g1_i13	B-12-9	B2-S	138.674	0	69.3372	23.5049	3.37009	6.97455	3.06857e-12	7.61152e-10	PREDICTED: Setaria italica probable sugar phosphate/phosphate translocator At3g11320 (LOC101762303), mRNA
apomictic upregulated	TRINITY_DN41083_c1_g1_i2	B-12-9	B2-S	642.841	2.20768	322.524	8.16723	1.17225	6.96717	3.23391e-12	7.97898e-10
apomictic upregulated	TRINITY_DN40315_c0_g1_i1	B-12-9	B2-S	147.616	0	73.8082	23.0753	3.31472	6.96147	3.36739e-12	8.26435e-10	PREDICTED: Setaria italica vacuolar protein sorting-associated protein 25 (LOC101767133), mRNA
apomictic upregulated	TRINITY_DN45745_c4_g1_i2	B-12-9	B2-S	344.879	0	172.44	10.2379	1.47213	6.95446	3.53926e-12	8.64045e-10
apomictic upregulated	TRINITY_DN42713_c0_g1_i2	B-12-9	B2-S	240.959	0	120.479	22.9931	3.30755	6.95171	3.60895e-12	8.7188e-10	PREDICTED: Setaria italica gamma-glutamylcyclotransferase 2-2 (LOC101768570), transcript variant X1, mRNA
apomictic upregulated	TRINITY_DN47061_c0_g1_i2	B-12-9	B2-S	122.223	0	61.1117	23.3273	3.35542	6.95212	3.59837e-12	8.7188e-10	PREDICTED: Setaria italica ubiquitin carboxyl-terminal hydrolase 17-like protein B (LOC101752481), mRNA
apomictic upregulated	TRINITY_DN45326_c1_g1_i2	B-12-9	B2-S	266.702	0	133.351	9.86721	1.42052	6.9462	3.7525e-12	9.01863e-10	PREDICTED: Setaria italica 60S ribosomal protein L4-1 (LOC101763849), mRNA
apomictic upregulated	TRINITY_DN43164_c0_g1_i7	B-12-9	B2-S	93.9684	0	46.9842	22.9789	3.31589	6.92993	4.21042e-12	1.0067e-09	PREDICTED: Setaria italica replication factor C subunit 5 (LOC101753640), mRNA
apomictic upregulated	TRINITY_DN35286_c1_g2_i2	B-12-9	B2-S	674.793	23.7227	349.258	4.84002	0.701226	6.90223	5.11921e-12	1.2115e-09	PREDICTED: Setaria italica peptidyl-prolyl cis-trans isomerase NIMA-interacting 4 (LOC101771555), mRNA
apomictic upregulated	TRINITY_DN33600_c5_g1_i1	B-12-9	B2-S	348.255	3.52834	175.892	6.83129	0.990612	6.89603	5.34765e-12	1.25914e-09
apomictic upregulated	TRINITY_DN40833_c0_g1_i2	B-12-9	B2-S	208.173	0	104.086	22.8959	3.32962	6.87644	6.13678e-12	1.43042e-09	PREDICTED: Setaria italica repressor of RNA polymerase III transcription MAF1 homolog (LOC101778163), mRNA
apomictic upregulated	TRINITY_DN45685_c0_g1_i4	B-12-9	B2-S	342.228	0	171.114	10.2269	1.49262	6.85164	7.30099e-12	1.68486e-09	PREDICTED: Setaria italica eukaryotic translation initiation factor 5 (LOC101775019), mRNA
apomictic upregulated	TRINITY_DN42969_c0_g1_i5	B-12-9	B2-S	307.243	0	153.621	10.0718	1.4734	6.83581	8.15449e-12	1.8562e-09	PREDICTED: Panicum hallii uncharacterized LOC112888635 (LOC112888635), mRNA
apomictic upregulated	TRINITY_DN43750_c1_g1_i5	B-12-9	B2-S	182.899	0	91.4497	22.1381	3.23863	6.83565	8.1635e-12	1.8562e-09	PREDICTED: Setaria italica arogenate dehydrogenase 2, chloroplastic-like (LOC101769617), mRNA
apomictic upregulated	TRINITY_DN49035_c2_g1_i8	B-12-9	B2-S	96.0037	0	48.0019	23.007	3.37528	6.81631	9.34103e-12	2.10332e-09	PREDICTED: Setaria italica pre-mRNA-splicing factor 18 (LOC101781549), mRNA
apomictic upregulated	TRINITY_DN31944_c0_g1_i3	B-12-9	B2-S	397.509	0	198.754	10.4429	1.53288	6.81259	9.58555e-12	2.14795e-09
apomictic upregulated	TRINITY_DN28103_c0_g1_i2	B-12-9	B2-S	551.69	0	275.845	10.9162	1.60284	6.81051	9.72519e-12	2.16876e-09	PREDICTED: Setaria italica WAT1-related protein At1g25270 (LOC101761051), mRNA
apomictic upregulated	TRINITY_DN48882_c2_g1_i3	B-12-9	B2-S	191.027	1.3855	96.2061	7.13031	1.05782	6.74056	1.5778e-11	3.41992e-09	PREDICTED: Setaria italica UTP--glucose-1-phosphate uridylyltransferase (LOC101760727), mRNA
apomictic upregulated	TRINITY_DN33326_c0_g1_i6	B-12-9	B2-S	636.958	0	318.479	11.1235	1.65465	6.72261	1.785e-11	3.8332e-09	PREDICTED: Setaria italica peptide methionine sulfoxide reductase B5 (LOC101766630), mRNA
apomictic upregulated	TRINITY_DN39881_c0_g2_i5	B-12-9	B2-S	483.118	0	241.559	10.7248	1.60152	6.69665	2.13247e-11	4.51666e-09
apomictic upregulated	TRINITY_DN39952_c0_g1_i4	B-12-9	B2-S	194.183	0	97.0913	9.40966	1.40662	6.68955	2.23859e-11	4.69851e-09	PREDICTED: Setaria italica uncharacterized LOC101767069 (LOC101767069), transcript variant X6, mRNA
apomictic upregulated	TRINITY_DN39881_c0_g1_i2	B-12-9	B2-S	324.822	0	162.411	10.1522	1.52847	6.64209	3.0926e-11	6.40402e-09
apomictic upregulated	TRINITY_DN36120_c1_g1_i2	B-12-9	B2-S	187.198	0	93.5989	9.35715	1.42014	6.5889	4.43088e-11	8.97494e-09
apomictic upregulated	TRINITY_DN36140_c0_g1_i11	B-12-9	B2-S	179.499	0	89.7493	9.29616	1.41726	6.55924	5.40817e-11	1.08128e-08	PREDICTED: Setaria italica zinc finger HIT domain-containing protein 3 (LOC101758400), transcript variant X4, mRNA
apomictic upregulated	TRINITY_DN35304_c0_g1_i1	B-12-9	B2-S	291.766	0	145.883	9.99715	1.53676	6.50536	7.75094e-11	1.51699e-08
apomictic upregulated	TRINITY_DN44512_c0_g2_i1	B-12-9	B2-S	274.544	0	137.272	9.90933	1.52723	6.48843	8.67327e-11	1.67629e-08	PREDICTED: Setaria italica protein STRICTOSIDINE SYNTHASE-LIKE 3 (LOC101761859), mRNA
apomictic upregulated	TRINITY_DN36874_c1_g1_i5	B-12-9	B2-S	180.313	0	90.1567	9.3025	1.44737	6.42717	1.30001e-10	2.46127e-08	PREDICTED: Setaria italica 60S ribosomal protein L7-3 (LOC101757215), mRNA
apomictic upregulated	TRINITY_DN44305_c0_g3_i1	B-12-9	B2-S	234.008	0	117.004	9.67838	1.50658	6.42407	1.32677e-10	2.50172e-08	PREDICTED: Setaria italica transketolase, chloroplastic (LOC101776231), mRNA
apomictic upregulated	TRINITY_DN41809_c1_g4_i1	B-12-9	B2-S	203.546	4.51248	104.029	5.57598	0.868085	6.42331	1.33341e-10	2.50406e-08
apomictic upregulated	TRINITY_DN34279_c0_g1_i1	B-12-9	B2-S	164.791	0	82.3956	9.17246	1.43887	6.37476	1.83245e-10	3.34125e-08	PREDICTED: Setaria italica 60S ribosomal protein L18-2 (LOC101785597), mRNA
apomictic upregulated	TRINITY_DN42876_c0_g1_i3	B-12-9	B2-S	189.206	0	94.6031	9.37152	1.47154	6.36851	1.90869e-10	3.44492e-08	PREDICTED: Setaria italica BAG-associated GRAM protein 1 (LOC101765090), mRNA
apomictic upregulated	TRINITY_DN39735_c1_g2_i3	B-12-9	B2-S	260.186	0	130.093	9.83195	1.54793	6.35166	2.12998e-10	3.81463e-08
apomictic upregulated	TRINITY_DN35164_c1_g1_i2	B-12-9	B2-S	340.52	0.558376	170.539	8.88783	1.40994	6.30372	2.90591e-10	5.08643e-08	PREDICTED: Panicum hallii protodermal factor 1-like (LOC112890749), mRNA
apomictic upregulated	TRINITY_DN49319_c1_g2_i2	B-12-9	B2-S	123.493	2.41435	62.9537	5.79968	0.922154	6.28928	3.18943e-10	5.54089e-08	PREDICTED: Setaria italica DEAD-box ATP-dependent RNA helicase 40 (LOC101778221), transcript variant X1, mRNA
apomictic upregulated	TRINITY_DN43080_c1_g1_i4	B-12-9	B2-S	343.872	0	171.936	10.2343	1.62808	6.28609	3.2556e-10	5.61379e-08	PREDICTED: Setaria italica tryptophan aminotransferase-related protein 1 (LOC101784814), mRNA
apomictic upregulated	TRINITY_DN31944_c0_g1_i1	B-12-9	B2-S	617.497	0.378292	308.937	10.3081	1.64411	6.26969	3.6177e-10	6.21508e-08
apomictic upregulated	TRINITY_DN34560_c1_g1_i6	B-12-9	B2-S	231.558	1.65424	116.606	7.32351	1.17046	6.25694	3.92594e-10	6.69503e-08	PREDICTED: Setaria italica cytochrome c oxidase subunit 6b-3 (LOC101776523), mRNA
apomictic upregulated	TRINITY_DN39529_c0_g1_i8	B-12-9	B2-S	141.098	0	70.5488	8.94831	1.43799	6.22278	4.88412e-10	8.1787e-08	PREDICTED: Setaria italica vicilin-like seed storage protein At2g18540 (LOC101754009), mRNA
apomictic upregulated	TRINITY_DN37744_c0_g2_i1	B-12-9	B2-S	190.904	0	95.4519	9.38574	1.50806	6.22372	4.85503e-10	8.1787e-08
apomictic upregulated	TRINITY_DN39544_c0_g1_i3	B-12-9	B2-S	217.48	0	108.74	9.57281	1.55624	6.15123	7.6886e-10	1.25576e-07	PREDICTED: Setaria italica serine-threonine kinase receptor-associated protein (LOC101771746), mRNA
apomictic upregulated	TRINITY_DN38337_c0_g1_i1	B-12-9	B2-S	235.082	0.514425	117.798	8.92955	1.45234	6.14838	7.82761e-10	1.27398e-07
apomictic upregulated	TRINITY_DN41031_c0_g5_i1	B-12-9	B2-S	167.043	0.514425	83.7787	8.44233	1.37534	6.13836	8.33757e-10	1.34284e-07	PREDICTED: Setaria italica probable 3-beta-hydroxysteroid-Delta(8),Delta(7)-isomerase (LOC101764347), mRNA
apomictic upregulated	TRINITY_DN32931_c0_g2_i1	B-12-9	B2-S	941.381	21.3726	481.377	5.45016	0.888397	6.13482	8.52548e-10	1.36835e-07
apomictic upregulated	TRINITY_DN45111_c3_g3_i2	B-12-9	B2-S	389.475	1.13488	195.305	8.39333	1.37177	6.1186	9.43998e-10	1.49445e-07
apomictic upregulated	TRINITY_DN47801_c2_g3_i1	B-12-9	B2-S	214.674	0	107.337	9.55505	1.56754	6.09559	1.09034e-09	1.72026e-07	PREDICTED: Panicum hallii 40S ribosomal protein S3-3 (LOC112897780), mRNA
apomictic upregulated	TRINITY_DN33761_c1_g1_i8	B-12-9	B2-S	137.043	0.180085	68.6114	8.21677	1.34904	6.09081	1.12339e-09	1.76639e-07	PREDICTED: Setaria italica 40S ribosomal protein S18 (LOC101780696), mRNA
apomictic upregulated	TRINITY_DN32132_c1_g1_i2	B-12-9	B2-S	163.095	0.514425	81.8045	8.40738	1.38159	6.0853	1.16272e-09	1.82205e-07
apomictic upregulated	TRINITY_DN35154_c1_g1_i3	B-12-9	B2-S	146.882	0	73.4408	9.00691	1.48563	6.06268	1.33869e-09	2.08029e-07	PREDICTED: Setaria italica polygalacturonase inhibitor 1 (LOC101772221), mRNA
apomictic upregulated	TRINITY_DN46587_c1_g1_i2	B-12-9	B2-S	119.32	0	59.6598	8.70674	1.43618	6.06241	1.34096e-09	2.08029e-07	PREDICTED: Setaria italica splicing factor 3B subunit 1 (LOC101780167), mRNA
apomictic upregulated	TRINITY_DN37000_c0_g1_i3	B-12-9	B2-S	122.604	0	61.3019	8.74666	1.44977	6.03314	1.60801e-09	2.46978e-07	PREDICTED: Setaria italica NADH dehydrogenase [ubiquinone] flavoprotein 1, mitochondrial (LOC101778871), mRNA
apomictic upregulated	TRINITY_DN31289_c0_g2_i4	B-12-9	B2-S	168.793	0.378292	84.5857	8.45382	1.41547	5.97244	2.33729e-09	3.51998e-07	PREDICTED: Setaria italica uncharacterized LOC101782258 (LOC101782258), mRNA
apomictic upregulated	TRINITY_DN38481_c0_g1_i3	B-12-9	B2-S	280.628	0	140.314	9.94135	1.67059	5.9508	2.66833e-09	3.9926e-07	PREDICTED: Setaria italica 5'-adenylylsulfate reductase-like 4 (LOC101782344), mRNA
apomictic upregulated	TRINITY_DN35164_c1_g4_i1	B-12-9	B2-S	313.203	6.45711	159.83	5.69193	0.959553	5.93185	2.99534e-09	4.46749e-07	PREDICTED: Setaria italica keratin-3, type I cytoskeletal 51 kDa-like (LOC101760002), mRNA
apomictic upregulated	TRINITY_DN43063_c0_g2_i2	B-12-9	B2-S	290.926	0	145.463	9.9934	1.68951	5.91496	3.31966e-09	4.86393e-07	PREDICTED: Sorghum bicolor uncharacterized LOC8084910 (LOC8084910), mRNA
apomictic upregulated	TRINITY_DN39735_c1_g1_i6	B-12-9	B2-S	1076.24	13.3384	544.787	6.32315	1.06905	5.91474	3.32406e-09	4.86393e-07
apomictic upregulated	TRINITY_DN48889_c2_g1_i3	B-12-9	B2-S	132.938	0	66.4688	8.86219	1.50037	5.90666	3.49116e-09	5.09238e-07	PREDICTED: Setaria italica stearoyl-[acyl-carrier-protein] 9-desaturase 5, chloroplastic (LOC101754797), mRNA
apomictic upregulated	TRINITY_DN45433_c1_g1_i7	B-12-9	B2-S	144.045	0	72.0224	8.97961	1.52649	5.88252	4.0406e-09	5.8206e-07	PREDICTED: Panicum hallii GPN-loop GTPase 3 (LOC112878080), transcript variant X1, mRNA
apomictic upregulated	TRINITY_DN38543_c0_g1_i6	B-12-9	B2-S	388.541	2.54202	195.542	7.29043	1.23957	5.88142	4.06768e-09	5.84146e-07	Cenchrus purpureus chloroplast, complete genome
apomictic upregulated	TRINITY_DN34538_c0_g2_i2	B-12-9	B2-S	223.597	0	111.799	9.61289	1.63549	5.87768	4.1606e-09	5.95647e-07	PREDICTED: Setaria italica probable aquaporin TIP5-1 (LOC101760364), mRNA
apomictic upregulated	TRINITY_DN46010_c0_g1_i2	B-12-9	B2-S	243.53	0	121.765	9.73616	1.65742	5.87429	4.24671e-09	6.06104e-07	PREDICTED: Setaria italica CBS domain-containing protein CBSCBSPB3 (LOC101754412), mRNA
apomictic upregulated	TRINITY_DN46286_c0_g2_i9	B-12-9	B2-S	126.381	0	63.1903	8.79031	1.49974	5.86124	4.59436e-09	6.50742e-07
apomictic upregulated	TRINITY_DN37028_c0_g1_i2	B-12-9	B2-S	235.566	0.540254	118.053	8.11409	1.38787	5.84644	5.02196e-09	7.08035e-07	PREDICTED: Panicum hallii 60S ribosomal protein L23 (LOC112876011), mRNA
apomictic upregulated	TRINITY_DN44375_c2_g1_i9	B-12-9	B2-S	141.144	0	70.5721	8.94919	1.53089	5.84575	5.0428e-09	7.08819e-07	PREDICTED: Panicum hallii histone H2B.3 (LOC112893113), mRNA
apomictic upregulated	TRINITY_DN37833_c1_g1_i2	B-12-9	B2-S	141.436	0	70.718	8.95242	1.53954	5.81499	6.06392e-09	8.42141e-07	PREDICTED: Setaria italica vesicle transport protein SFT2B (LOC101783808), mRNA
apomictic upregulated	TRINITY_DN42645_c1_g3_i1	B-12-9	B2-S	126.85	0.647038	63.7486	8.04489	1.38555	5.8063	6.38695e-09	8.81722e-07	PREDICTED: Setaria italica protein starmaker (LOC101771516), mRNA
apomictic upregulated	TRINITY_DN36896_c1_g2_i4	B-12-9	B2-S	135.296	0	67.6481	8.88799	1.53517	5.78957	7.05681e-09	9.62735e-07	PREDICTED: Setaria italica mitogen-activated protein kinase kinase kinase 1 (LOC101753801), mRNA
apomictic upregulated	TRINITY_DN41078_c0_g2_i2	B-12-9	B2-S	180.104	0	90.0518	9.30165	1.61048	5.77569	7.66366e-09	1.03337e-06	PREDICTED: Setaria italica dirigent protein 21 (LOC101753862), transcript variant X2, mRNA
apomictic upregulated	TRINITY_DN33123_c0_g1_i2	B-12-9	B2-S	213.106	0	106.553	9.54447	1.65465	5.76828	8.00851e-09	1.07053e-06	PREDICTED: Setaria italica uncharacterized LOC101782176 (LOC101782176), mRNA
apomictic upregulated	TRINITY_DN33538_c0_g1_i7	B-12-9	B2-S	135.654	0	67.8271	8.89273	1.54437	5.75817	8.50317e-09	1.12691e-06
apomictic upregulated	TRINITY_DN46643_c6_g2_i3	B-12-9	B2-S	164.382	0	82.1912	9.16852	1.5953	5.74722	9.07244e-09	1.19893e-06	Saccharum hybrid cultivar genome assembly, organelle: plastid
apomictic upregulated	TRINITY_DN36217_c0_g1_i4	B-12-9	B2-S	215.064	0.647038	107.856	8.79487	1.53372	5.73433	9.78995e-09	1.28279e-06	PREDICTED: Setaria italica 2-oxoisovalerate dehydrogenase subunit alpha 2, mitochondrial (LOC101765211), mRNA
apomictic upregulated	TRINITY_DN44192_c1_g1_i1	B-12-9	B2-S	231.191	0	115.595	9.66192	1.68761	5.72523	1.03296e-08	1.34969e-06
apomictic upregulated	TRINITY_DN41079_c1_g1_i1	B-12-9	B2-S	449.517	11.7323	230.625	5.29711	0.925765	5.72187	1.05355e-08	1.37273e-06	PREDICTED: Setaria italica uncharacterized LOC101758321 (LOC101758321), ncRNA
apomictic upregulated	TRINITY_DN47854_c0_g1_i1	B-12-9	B2-S	148.366	0	74.1828	9.02122	1.57799	5.71691	1.08479e-08	1.40553e-06
apomictic upregulated	TRINITY_DN32662_c3_g2_i1	B-12-9	B2-S	260.349	0.827122	130.588	8.50026	1.49351	5.69146	1.25954e-08	1.61839e-06
apomictic upregulated	TRINITY_DN33158_c0_g2_i4	B-12-9	B2-S	150.424	0	75.2121	9.04152	1.58997	5.68661	1.29586e-08	1.65134e-06
apomictic upregulated	TRINITY_DN40143_c0_g1_i3	B-12-9	B2-S	181.269	7.95358	94.6115	4.59875	0.809433	5.68145	1.3356e-08	1.69267e-06	PREDICTED: Setaria italica probable ribose-5-phosphate isomerase 2 (LOC101772761), mRNA
apomictic upregulated	TRINITY_DN40003_c0_g1_i3	B-12-9	B2-S	113.112	0	56.5561	8.63022	1.52089	5.67447	1.39118e-08	1.7442e-06	PREDICTED: Setaria italica thioredoxin H1 (LOC101785701), mRNA
apomictic upregulated	TRINITY_DN40144_c1_g3_i7	B-12-9	B2-S	96.4542	0.514425	48.4843	7.65327	1.34942	5.67153	1.4153e-08	1.76951e-06	PREDICTED: Setaria italica multiple organellar RNA editing factor 2, chloroplastic (LOC101767981), mRNA
apomictic upregulated	TRINITY_DN42434_c0_g1_i2	B-12-9	B2-S	129.669	0.514425	65.0916	8.07191	1.42487	5.66503	1.46999e-08	1.83294e-06	PREDICTED: Setaria italica uncharacterized LOC101769325 (LOC101769325), mRNA
apomictic upregulated	TRINITY_DN44106_c0_g2_i2	B-12-9	B2-S	119.839	0	59.9194	8.71211	1.53968	5.65838	1.52808e-08	1.89519e-06	PREDICTED: Setaria italica probable protein phosphatase 2C 64 (LOC101765750), mRNA
apomictic upregulated	TRINITY_DN36392_c0_g1_i2	B-12-9	B2-S	124.007	0	62.0037	8.76205	1.56033	5.61553	1.95965e-08	2.39837e-06	PREDICTED: Setaria italica uncharacterized LOC101769931 (LOC101769931), transcript variant X1, mRNA
apomictic upregulated	TRINITY_DN33347_c0_g1_i2	B-12-9	B2-S	110.737	0	55.3685	8.59891	1.53784	5.59156	2.25039e-08	2.72544e-06	PREDICTED: Setaria italica uncharacterized LOC101768647 (LOC101768647), mRNA
apomictic upregulated	TRINITY_DN43554_c2_g3_i2	B-12-9	B2-S	101.114	0	50.5569	8.46894	1.51669	5.58385	2.35257e-08	2.82705e-06	PREDICTED: Setaria italica sucrose:sucrose 1-fructosyltransferase-like (LOC101769910), mRNA
apomictic upregulated	TRINITY_DN39881_c0_g2_i4	B-12-9	B2-S	82.121	0	41.0605	8.16871	1.46359	5.5813	2.38729e-08	2.85037e-06
apomictic upregulated	TRINITY_DN40545_c0_g1_i5	B-12-9	B2-S	117.344	0.69451	59.0195	7.35046	1.32197	5.56023	2.69413e-08	3.17175e-06	PREDICTED: Setaria italica nucleolin (LOC101773757), mRNA
apomictic upregulated	TRINITY_DN46011_c0_g1_i7	B-12-9	B2-S	174.547	0	87.2734	9.2548	1.6657	5.55609	2.75883e-08	3.23971e-06	PREDICTED: Setaria italica glucosidase 2 subunit beta (LOC101777457), mRNA
apomictic upregulated	TRINITY_DN47188_c0_g2_i1	B-12-9	B2-S	88.2043	0.69451	44.4494	6.9376	1.24987	5.55068	2.84568e-08	3.32485e-06	PREDICTED: Setaria italica serine/arginine-rich splicing factor RSZ21A (LOC101769473), transcript variant X2, mRNA
apomictic upregulated	TRINITY_DN37511_c0_g4_i2	B-12-9	B2-S	201.62	0	100.81	9.46395	1.70656	5.54563	2.9289e-08	3.4135e-06	PREDICTED: Setaria italica putative 4-hydroxy-4-methyl-2-oxoglutarate aldolase 2 (LOC101756229), mRNA
apomictic upregulated	TRINITY_DN38837_c1_g1_i8	B-12-9	B2-S	146.141	0	73.0705	8.99948	1.62744	5.52984	3.2052e-08	3.68916e-06	PREDICTED: Setaria italica probable inactive beta-glucosidase 14 (LOC101775205), transcript variant X1, mRNA
apomictic upregulated	TRINITY_DN34577_c0_g1_i2	B-12-9	B2-S	411.347	0	205.674	10.4927	1.90264	5.5148	3.49176e-08	4.00904e-06	PREDICTED: Setaria italica uncharacterized LOC111256956 (LOC111256956), ncRNA
apomictic upregulated	TRINITY_DN31532_c0_g1_i2	B-12-9	B2-S	126.963	0	63.4813	8.79687	1.59708	5.50808	3.62758e-08	4.14936e-06
apomictic upregulated	TRINITY_DN45463_c2_g2_i1	B-12-9	B2-S	195.718	0	97.859	9.42044	1.71084	5.50632	3.66406e-08	4.16563e-06	PREDICTED: Setaria italica uncharacterized LOC101785311 (LOC101785311), mRNA
apomictic upregulated	TRINITY_DN33719_c0_g1_i2	B-12-9	B2-S	243.795	1.29408	122.544	8.15784	1.48655	5.48776	4.07061e-08	4.60526e-06
apomictic upregulated	TRINITY_DN33700_c0_g1_i2	B-12-9	B2-S	104.655	0	52.3275	8.51666	1.55535	5.47572	4.35736e-08	4.89386e-06	PREDICTED: Setaria italica uncharacterized protein At5g64816 (LOC101765410), transcript variant X3, misc_RNA
apomictic upregulated	TRINITY_DN41048_c1_g3_i2	B-12-9	B2-S	114.046	0	57.0229	8.64095	1.57836	5.47463	4.38437e-08	4.9123e-06	PREDICTED: Sorghum bicolor cytochrome b-c1 complex subunit Rieske, mitochondrial (LOC8072038), mRNA
apomictic upregulated	TRINITY_DN46194_c1_g1_i3	B-12-9	B2-S	168.913	0.540254	84.7264	7.63607	1.3953	5.4727	4.4323e-08	4.95403e-06	PREDICTED: Setaria italica protein HUA2-LIKE 3 (LOC101771344), transcript variant X2, misc_RNA
apomictic upregulated	TRINITY_DN47080_c2_g1_i1	B-12-9	B2-S	97.2244	0	48.6122	8.41119	1.53887	5.46583	4.60757e-08	5.12523e-06	PREDICTED: Setaria italica polyadenylate-binding protein-interacting protein 8 (LOC101776478), mRNA
apomictic upregulated	TRINITY_DN38158_c1_g1_i1	B-12-9	B2-S	110.553	0.378292	55.4655	7.84297	1.43709	5.45754	4.82778e-08	5.34455e-06	PREDICTED: Setaria italica mitochondrial import inner membrane translocase subunit TIM23-2 (LOC101774473), mRNA
apomictic upregulated	TRINITY_DN37949_c0_g3_i1	B-12-9	B2-S	137.694	1.53975	69.6171	6.75837	1.24124	5.44486	5.18455e-08	5.71224e-06	PREDICTED: Setaria italica uncharacterized LOC101771236 (LOC101771236), mRNA
apomictic upregulated	TRINITY_DN34665_c4_g3_i1	B-12-9	B2-S	236.019	3.09074	119.555	6.2706	1.15207	5.4429	5.24212e-08	5.74836e-06	PREDICTED: Setaria italica uncharacterized LOC101765430 (LOC101765430), mRNA
apomictic upregulated	TRINITY_DN39485_c2_g2_i4	B-12-9	B2-S	201.259	0.540254	100.9	7.90479	1.45477	5.43371	5.51951e-08	6.02406e-06	PREDICTED: Setaria italica histidine-containing phosphotransfer protein 2 (LOC101757107), mRNA
apomictic upregulated	TRINITY_DN43920_c0_g1_i8	B-12-9	B2-S	88.6197	0	44.3098	8.27865	1.52479	5.42936	5.65552e-08	6.14359e-06	PREDICTED: Setaria italica eukaryotic translation initiation factor 3 subunit G (LOC101761219), mRNA
apomictic upregulated	TRINITY_DN38649_c1_g2_i13	B-12-9	B2-S	107.08	0	53.54	8.55209	1.57866	5.4173	6.05069e-08	6.54222e-06	PREDICTED: Setaria italica ADP-ribosylation factor GTPase-activating protein AGD12 (LOC101775162), mRNA
apomictic upregulated	TRINITY_DN45327_c0_g2_i14	B-12-9	B2-S	117.742	0	58.871	8.68919	1.60473	5.41472	6.13854e-08	6.62177e-06	Zea mays uncharacterized LOC103639002 (LOC103639002), non-coding RNA
apomictic upregulated	TRINITY_DN37949_c0_g2_i1	B-12-9	B2-S	146.062	0	73.0312	8.99893	1.66529	5.40383	6.52343e-08	6.98821e-06
apomictic upregulated	TRINITY_DN36761_c4_g1_i1	B-12-9	B2-S	510.517	16.6886	263.603	4.94135	0.915748	5.39597	6.81533e-08	7.26734e-06	PREDICTED: Setaria italica protein COFACTOR ASSEMBLY OF COMPLEX C SUBUNIT B CCB1, chloroplastic (LOC101755505), mRNA
apomictic upregulated	TRINITY_DN40470_c0_g1_i1	B-12-9	B2-S	136.145	2.03254	69.089	6.20163	1.15062	5.38983	7.05234e-08	7.48564e-06	PREDICTED: Setaria italica enolase-phosphatase E1 (LOC101771332), mRNA
apomictic upregulated	TRINITY_DN46540_c0_g1_i7	B-12-9	B2-S	143.363	0	71.6816	8.971	1.66615	5.38427	7.27402e-08	7.70332e-06	PREDICTED: Setaria italica uncharacterized LOC101778177 (LOC101778177), transcript variant X3, mRNA
apomictic upregulated	TRINITY_DN44417_c0_g2_i3	B-12-9	B2-S	129.911	3.93874	66.925	4.96882	0.924041	5.37727	7.56235e-08	7.97006e-06	PREDICTED: Setaria italica uncharacterized LOC101761809 (LOC101761809), mRNA
apomictic upregulated	TRINITY_DN34144_c0_g3_i1	B-12-9	B2-S	76.7259	0	38.363	8.07016	1.50089	5.37691	7.57744e-08	7.97006e-06
apomictic upregulated	TRINITY_DN47030_c0_g1_i2	B-12-9	B2-S	228.438	3.83609	116.137	5.99432	1.11569	5.37275	7.75463e-08	8.13798e-06
apomictic upregulated	TRINITY_DN36612_c0_g1_i1	B-12-9	B2-S	212.642	1.08051	106.861	7.19047	1.34088	5.36251	8.20719e-08	8.53566e-06
apomictic upregulated	TRINITY_DN41745_c0_g2_i2	B-12-9	B2-S	157.72	0.360169	79.04	7.93055	1.48634	5.33563	9.52111e-08	9.80734e-06	PREDICTED: Setaria italica mediator of RNA polymerase II transcription subunit 32 (LOC101771048), mRNA
apomictic upregulated	TRINITY_DN32506_c0_g1_i1	B-12-9	B2-S	89.0318	0	44.5159	8.28593	1.55486	5.32905	9.87292e-08	1.01094e-05	PREDICTED: Setaria italica C-Myc-binding protein homolog (LOC101784243), transcript variant X3, misc_RNA
apomictic upregulated	TRINITY_DN31978_c1_g1_i3	B-12-9	B2-S	70.5294	0	35.2647	7.94937	1.49231	5.3269	9.99056e-08	1.02071e-05	PREDICTED: Setaria italica cytochrome P450 78A5 (LOC101774951), mRNA
apomictic upregulated	TRINITY_DN37009_c0_g2_i1	B-12-9	B2-S	115.712	0	57.8561	8.66414	1.62683	5.32578	1.0052e-07	1.02251e-05
apomictic upregulated	TRINITY_DN40934_c0_g1_i4	B-12-9	B2-S	145.208	0.360169	72.784	7.80783	1.46762	5.32005	1.0374e-07	1.05295e-05
apomictic upregulated	TRINITY_DN42485_c0_g1_i2	B-12-9	B2-S	95.4026	0	47.7013	8.38503	1.57684	5.3176	1.05147e-07	1.0649e-05	PREDICTED: Setaria italica UDP-galactose/UDP-glucose transporter 3 (LOC101780283), mRNA
apomictic upregulated	TRINITY_DN38079_c0_g2_i2	B-12-9	B2-S	220.844	0	110.422	9.59488	1.80566	5.31378	1.07374e-07	1.08054e-05	PREDICTED: Zea mays chloroplast RNA splicing 1 (crs1), transcript variant X3, mRNA
apomictic upregulated	TRINITY_DN37753_c0_g1_i3	B-12-9	B2-S	250.377	0	125.188	9.77598	1.84006	5.31286	1.07916e-07	1.08348e-05	PREDICTED: Setaria italica COP9 signalosome complex subunit 7 (LOC101777516), transcript variant X3, mRNA
apomictic upregulated	TRINITY_DN47780_c1_g1_i6	B-12-9	B2-S	91.8096	0.647038	46.2283	7.57633	1.42663	5.31065	1.09234e-07	1.09198e-05
apomictic upregulated	TRINITY_DN49157_c0_g1_i2	B-12-9	B2-S	75.3647	0	37.6824	8.0436	1.51723	5.30149	1.14861e-07	1.14087e-05	PREDICTED: Setaria italica probable leucine-rich repeat receptor-like protein kinase At5g63930 (LOC101759128), mRNA
apomictic upregulated	TRINITY_DN39479_c0_g1_i1	B-12-9	B2-S	86.1449	0	43.0725	8.23695	1.55519	5.29644	1.18081e-07	1.16535e-05	PREDICTED: Setaria italica uncharacterized LOC101774508 (LOC101774508), transcript variant X3, mRNA
apomictic upregulated	TRINITY_DN36940_c0_g2_i1	B-12-9	B2-S	123.917	0	61.9585	8.76269	1.65788	5.28548	1.25378e-07	1.22693e-05	PREDICTED: Setaria italica tubulin alpha-1 chain (LOC101761206), mRNA
apomictic upregulated	TRINITY_DN34399_c0_g1_i2	B-12-9	B2-S	372.025	0	186.012	10.3477	1.95978	5.28003	1.29161e-07	1.26129e-05
apomictic upregulated	TRINITY_DN31424_c0_g2_i2	B-12-9	B2-S	68.4799	0	34.24	7.906	1.49927	5.27323	1.34043e-07	1.30075e-05	PREDICTED: Panicum hallii glyceraldehyde-3-phosphate dehydrogenase 3, cytosolic (LOC112902454), mRNA
apomictic upregulated	TRINITY_DN40876_c1_g1_i8	B-12-9	B2-S	62.0467	0	31.0234	7.76373	1.47253	5.27236	1.34683e-07	1.30423e-05	PREDICTED: Sorghum bicolor uncharacterized LOC8074120 (LOC8074120), mRNA
apomictic upregulated	TRINITY_DN49354_c4_g2_i2	B-12-9	B2-S	74.1604	0	37.0802	8.02193	1.52209	5.27034	1.36175e-07	1.31047e-05	PREDICTED: Setaria italica zinc finger CCCH domain-containing protein 13 (LOC101759090), transcript variant X2, mRNA
apomictic upregulated	TRINITY_DN40471_c2_g4_i1	B-12-9	B2-S	147.457	0	73.7287	9.01203	1.70987	5.2706	1.35978e-07	1.31047e-05
apomictic upregulated	TRINITY_DN37892_c1_g1_i4	B-12-9	B2-S	158.967	0	79.4834	9.1213	1.73157	5.26764	1.38186e-07	1.32433e-05	PREDICTED: Setaria italica 60S ribosomal protein L19-1 (LOC101765261), mRNA
apomictic upregulated	TRINITY_DN34870_c4_g2_i1	B-12-9	B2-S	147.21	0.647038	73.9284	8.24612	1.56703	5.26224	1.42309e-07	1.35824e-05	PREDICTED: Setaria italica GDSL esterase/lipase At5g33370 (LOC101766290), mRNA
apomictic upregulated	TRINITY_DN36781_c1_g1_i2	B-12-9	B2-S	166.547	7.13964	86.8432	4.61496	0.879253	5.24872	1.53158e-07	1.45578e-05	PREDICTED: Panicum hallii glycine-rich RNA-binding protein 1-like (LOC112885859), mRNA
apomictic upregulated	TRINITY_DN39881_c0_g2_i1	B-12-9	B2-S	69.0685	0	34.5342	7.91952	1.50943	5.2467	1.54851e-07	1.46712e-05
apomictic upregulated	TRINITY_DN47667_c4_g1_i2	B-12-9	B2-S	184.877	0.647038	92.7621	8.56899	1.63447	5.24267	1.58266e-07	1.49515e-05	PREDICTED: Setaria italica GDSL esterase/lipase LTL1 (LOC101763150), mRNA
apomictic upregulated	TRINITY_DN46962_c2_g1_i3	B-12-9	B2-S	94.4496	0	47.2248	8.37105	1.5981	5.23812	1.62225e-07	1.52943e-05	PREDICTED: Setaria italica myb-related protein 340 (LOC101774748), mRNA
apomictic upregulated	TRINITY_DN35316_c1_g1_i11	B-12-9	B2-S	119.575	0	59.7877	8.70893	1.66755	5.2226	1.76425e-07	1.64657e-05	PREDICTED: Setaria italica thymocyte nuclear protein 1 (LOC101762430), mRNA
apomictic upregulated	TRINITY_DN37375_c1_g2_i3	B-12-9	B2-S	321.668	10.4209	166.044	4.99645	0.958964	5.21026	1.8858e-07	1.75573e-05	PREDICTED: Setaria italica actin-1 (LOC101780114), mRNA
apomictic upregulated	TRINITY_DN40339_c0_g1_i6	B-12-9	B2-S	151.583	0	75.7915	9.05128	1.7373	5.20996	1.88878e-07	1.75573e-05	PREDICTED: Setaria italica probable E3 ubiquitin-protein ligase ZFP1 (LOC101786867), transcript variant X3, mRNA
apomictic upregulated	TRINITY_DN38431_c1_g1_i4	B-12-9	B2-S	353.814	1.94111	177.878	7.81366	1.50108	5.20536	1.93622e-07	1.79623e-05	PREDICTED: Setaria italica phytosulfokines 5 (LOC101764412), mRNA
apomictic upregulated	TRINITY_DN36076_c3_g1_i2	B-12-9	B2-S	92.322	0	46.161	8.33801	1.60298	5.20156	1.97619e-07	1.82601e-05	PREDICTED: Setaria italica bidirectional sugar transporter SWEET15 (LOC101784612), mRNA
apomictic upregulated	TRINITY_DN44852_c2_g6_i1	B-12-9	B2-S	261.544	5.9581	133.751	5.45763	1.05178	5.18896	2.11477e-07	1.94245e-05	Hordeum vulgare subsp. vulgare mitochondrial DNA, complete sequence, strain: HarunaNijo
apomictic upregulated	TRINITY_DN42398_c1_g1_i3	B-12-9	B2-S	118.908	1.65424	60.281	6.35227	1.22562	5.18289	2.1848e-07	2.0028e-05	PREDICTED: Setaria italica probable N-succinyldiaminopimelate aminotransferase DapC (LOC101752642), mRNA
apomictic upregulated	TRINITY_DN46143_c0_g1_i8	B-12-9	B2-S	80.9373	0.378292	40.6578	7.39483	1.42844	5.17685	2.25664e-07	2.06052e-05	PREDICTED: Setaria italica probable protein phosphatase 2C 6 (LOC101763688), mRNA
apomictic upregulated	TRINITY_DN42640_c0_g1_i8	B-12-9	B2-S	113.21	0	56.605	8.6313	1.66779	5.17529	2.27554e-07	2.07369e-05	PREDICTED: Setaria italica 40S ribosomal protein S12 (LOC101776005), mRNA
apomictic upregulated	TRINITY_DN36463_c0_g1_i5	B-12-9	B2-S	75.7242	0.514425	38.1193	7.29767	1.41057	5.17355	2.29689e-07	2.08605e-05	PREDICTED: Setaria italica uncharacterized LOC101752899 (LOC101752899), mRNA
apomictic upregulated	TRINITY_DN42724_c1_g1_i4	B-12-9	B2-S	176.255	0	88.1276	9.27046	1.79396	5.16759	2.37135e-07	2.13998e-05	PREDICTED: Setaria italica light-mediated development protein DET1 (LOC101784471), transcript variant X2, mRNA
apomictic upregulated	TRINITY_DN34925_c1_g2_i5	B-12-9	B2-S	102.656	0	51.3282	8.49129	1.64341	5.16688	2.3803e-07	2.14389e-05	PREDICTED: Setaria italica glutathione S-transferase 3 (LOC101771251), mRNA
apomictic upregulated	TRINITY_DN39240_c0_g1_i2	B-12-9	B2-S	180.117	0	90.0584	9.30202	1.80084	5.16539	2.39938e-07	2.14729e-05	PREDICTED: Setaria italica protein DETOXIFICATION 42 (LOC101767051), mRNA
apomictic upregulated	TRINITY_DN40714_c0_g3_i1	B-12-9	B2-S	85.2637	0	42.6319	8.2236	1.59207	5.16535	2.39993e-07	2.14729e-05
apomictic upregulated	TRINITY_DN39870_c0_g1_i6	B-12-9	B2-S	184.557	0	92.2787	9.33555	1.80759	5.16464	2.40905e-07	2.14892e-05
apomictic upregulated	TRINITY_DN37929_c6_g5_i1	B-12-9	B2-S	174.351	0	87.1755	9.25386	1.79421	5.15763	2.501e-07	2.21391e-05	PREDICTED: Setaria italica uncharacterized LOC111257559 (LOC111257559), mRNA
apomictic upregulated	TRINITY_DN33293_c0_g3_i3	B-12-9	B2-S	84.702	0	42.351	8.21426	1.59318	5.1559	2.52419e-07	2.23018e-05	PREDICTED: Setaria italica uncharacterized LOC101768686 (LOC101768686), ncRNA
apomictic upregulated	TRINITY_DN31550_c0_g1_i1	B-12-9	B2-S	285.871	5.42413	145.648	5.67682	1.10207	5.15105	2.5903e-07	2.2799e-05
apomictic upregulated	TRINITY_DN45366_c0_g1_i2	B-12-9	B2-S	114.329	0.647038	57.4878	7.88204	1.53753	5.12645	2.95263e-07	2.56476e-05	PREDICTED: Setaria italica importin-5 (LOC101754537), transcript variant X2, mRNA
apomictic upregulated	TRINITY_DN36083_c1_g1_i7	B-12-9	B2-S	93.8811	0	46.9406	8.35937	1.6374	5.10527	3.30316e-07	2.83735e-05	PREDICTED: Setaria italica DNA-directed RNA polymerases II, IV and V subunit 9A (LOC101761561), mRNA
apomictic upregulated	TRINITY_DN37594_c3_g2_i3	B-12-9	B2-S	71.2594	0	35.6297	7.96506	1.5618	5.09991	3.39812e-07	2.91353e-05	PREDICTED: Panicum hallii DNA-directed RNA polymerases II, IV and V subunit 12 (LOC112897963), mRNA
apomictic upregulated	TRINITY_DN49566_c3_g1_i1	B-12-9	B2-S	467.592	1.54328	234.567	8.38142	1.64492	5.09534	3.48116e-07	2.97374e-05	PREDICTED: Panicum hallii serine carboxypeptidase 1-like (LOC112886693), transcript variant X2, mRNA
apomictic upregulated	TRINITY_DN34805_c1_g1_i1	B-12-9	B2-S	196.914	0	98.4568	9.42963	1.85547	5.08207	3.73352e-07	3.15445e-05
apomictic upregulated	TRINITY_DN40936_c2_g4_i2	B-12-9	B2-S	187.854	1.29408	94.574	7.7674	1.53012	5.07635	3.8476e-07	3.24493e-05	PREDICTED: Setaria italica pyruvate kinase 1, cytosolic (LOC101760769), mRNA
apomictic upregulated	TRINITY_DN38931_c1_g1_i9	B-12-9	B2-S	263.03	8.02612	135.528	5.02705	0.991837	5.06842	4.01121e-07	3.37065e-05	PREDICTED: Setaria italica histone H3.3 (LOC101773505), mRNA
apomictic upregulated	TRINITY_DN37342_c1_g1_i5	B-12-9	B2-S	188.705	0	94.3527	9.36831	1.85492	5.05053	4.40583e-07	3.68889e-05	PREDICTED: Setaria italica uncharacterized LOC101772500 (LOC101772500), mRNA
apomictic upregulated	TRINITY_DN48767_c0_g1_i2	B-12-9	B2-S	58.1863	0	29.0932	7.66937	1.5189	5.04928	4.43485e-07	3.70323e-05	PREDICTED: Setaria italica uncharacterized LOC101759353 (LOC101759353), mRNA
apomictic upregulated	TRINITY_DN39002_c1_g2_i3	B-12-9	B2-S	81.8207	0	40.9104	8.16141	1.61663	5.04842	4.45489e-07	3.70323e-05
apomictic upregulated	TRINITY_DN38388_c0_g1_i1	B-12-9	B2-S	72.0343	0	36.0171	7.98055	1.58128	5.04689	4.49058e-07	3.71956e-05	PREDICTED: Setaria italica protein KRTCAP2 homolog (LOC101759848), transcript variant X1, mRNA
apomictic upregulated	TRINITY_DN42849_c0_g1_i1	B-12-9	B2-S	135.807	1.72336	68.7654	6.42054	1.27279	5.04447	4.54791e-07	3.76033e-05	PREDICTED: Zea mays embryo-sac basal-endosperm-layer embryo-surrounding-region 2 (ebe2), transcript variant X1, mRNA
apomictic upregulated	TRINITY_DN47052_c1_g1_i2	B-12-9	B2-S	60.4871	0	30.2435	7.72633	1.53258	5.04139	4.62155e-07	3.81442e-05
apomictic upregulated	TRINITY_DN46071_c0_g1_i6	B-12-9	B2-S	102.645	0	51.3226	8.48911	1.68481	5.03861	4.6892e-07	3.85296e-05	PREDICTED: Setaria italica betaine aldehyde dehydrogenase 2 (LOC101780729), mRNA
apomictic upregulated	TRINITY_DN36293_c0_g3_i1	B-12-9	B2-S	291.249	2.03606	146.642	7.2462	1.43818	5.03845	4.69316e-07	3.85296e-05	PREDICTED: Setaria italica enoyl-CoA hydratase 2, peroxisomal (LOC101763185), mRNA
apomictic upregulated	TRINITY_DN36052_c1_g1_i3	B-12-9	B2-S	171.591	0	85.7953	9.23198	1.8328	5.03708	4.72691e-07	3.87381e-05
apomictic upregulated	TRINITY_DN46972_c0_g2_i2	B-12-9	B2-S	118.577	0.514425	59.546	7.93379	1.5754	5.03604	4.75268e-07	3.88806e-05	PREDICTED: Setaria italica vacuolar protein sorting-associated protein 52 A (LOC101785776), transcript variant X2, mRNA
apomictic upregulated	TRINITY_DN39506_c0_g2_i3	B-12-9	B2-S	79.5678	0	39.7839	8.12418	1.61393	5.03378	4.80898e-07	3.92719e-05	PREDICTED: Panicum hallii uncharacterized LOC112875549 (LOC112875549), mRNA
apomictic upregulated	TRINITY_DN36829_c2_g2_i4	B-12-9	B2-S	97.6761	0	48.838	8.41986	1.67336	5.03172	4.86108e-07	3.96276e-05
apomictic upregulated	TRINITY_DN44133_c2_g1_i5	B-12-9	B2-S	240.509	5.94051	123.225	5.33421	1.06116	5.02677	4.98821e-07	4.05927e-05	Oryza sativa Indica Group cultivar Shuhui498 chromosome 5 sequence
apomictic upregulated	TRINITY_DN33721_c0_g2_i1	B-12-9	B2-S	140.294	0.900423	70.5974	6.80853	1.35526	5.02379	5.06617e-07	4.11548e-05	PREDICTED: Setaria italica 40S ribosomal protein S5 (LOC101754213), mRNA
apomictic upregulated	TRINITY_DN31871_c0_g2_i1	B-12-9	B2-S	87.596	0	43.798	8.26108	1.64566	5.01993	5.1691e-07	4.18445e-05	PREDICTED: Setaria italica cinnamyl alcohol dehydrogenase 2 (LOC101774322), mRNA
apomictic upregulated	TRINITY_DN43188_c1_g1_i9	B-12-9	B2-S	64.289	0	32.1445	7.81652	1.55822	5.01631	5.26721e-07	4.25644e-05	PREDICTED: Setaria italica uncharacterized LOC101783572 (LOC101783572), transcript variant X4, misc_RNA
apomictic upregulated	TRINITY_DN39316_c1_g2_i2	B-12-9	B2-S	115.75	0	57.8752	8.66442	1.72934	5.01026	5.4356e-07	4.36968e-05	PREDICTED: Setaria italica uncharacterized LOC101757894 (LOC101757894), mRNA
apomictic upregulated	TRINITY_DN37929_c6_g4_i1	B-12-9	B2-S	60.0047	0	30.0023	7.71606	1.54075	5.00799	5.50004e-07	4.41383e-05
apomictic upregulated	TRINITY_DN44512_c0_g1_i3	B-12-9	B2-S	132.926	4.51943	68.7225	4.76517	0.951938	5.00576	5.56429e-07	4.44999e-05	PREDICTED: Setaria italica uncharacterized LOC101762280 (LOC101762280), mRNA
apomictic upregulated	TRINITY_DN41443_c1_g1_i1	B-12-9	B2-S	87.4478	0	43.7239	8.25917	1.65113	5.00212	5.67021e-07	4.50364e-05	PREDICTED: Setaria italica histone deacetylase 1 (LOC101756624), mRNA
apomictic upregulated	TRINITY_DN36264_c2_g3_i3	B-12-9	B2-S	202.154	0	101.077	9.46832	1.89449	4.99782	5.7981e-07	4.59735e-05	PREDICTED: Setaria italica protein YIF1B-B (LOC101752879), mRNA
apomictic upregulated	TRINITY_DN38543_c0_g1_i7	B-12-9	B2-S	55.9946	0	27.9973	7.61638	1.52405	4.99745	5.80928e-07	4.59836e-05	Cenchrus purpureus chloroplast, complete genome
apomictic upregulated	TRINITY_DN36117_c0_g1_i3	B-12-9	B2-S	235.152	0.827122	117.99	8.35337	1.67275	4.9938	5.92037e-07	4.67035e-05	PREDICTED: Setaria italica cell division cycle protein 48 homolog (LOC101783641), mRNA
apomictic upregulated	TRINITY_DN37972_c1_g1_i4	B-12-9	B2-S	57.6205	0	28.8102	7.65631	1.53539	4.98655	6.14659e-07	4.82419e-05
apomictic upregulated	TRINITY_DN49273_c4_g4_i1	B-12-9	B2-S	78.9006	0	39.4503	8.11179	1.628	4.98267	6.2714e-07	4.91384e-05
apomictic upregulated	TRINITY_DN44596_c2_g2_i7	B-12-9	B2-S	55.4877	0.180085	27.8339	6.91501	1.3905	4.97303	6.59146e-07	5.13857e-05	PREDICTED: Setaria italica protein ROOT PRIMORDIUM DEFECTIVE 1 (LOC101771606), transcript variant X5, mRNA
apomictic upregulated	TRINITY_DN38139_c0_g2_i1	B-12-9	B2-S	271.595	0	135.797	9.89337	1.99177	4.96712	6.79548e-07	5.27987e-05	PREDICTED: Setaria italica alpha-amylase/subtilisin inhibitor (LOC101777927), mRNA
apomictic upregulated	TRINITY_DN45035_c1_g1_i3	B-12-9	B2-S	67.0408	0	33.5204	7.87423	1.58604	4.96471	6.88048e-07	5.33375e-05	PREDICTED: Setaria italica uncharacterized protein At1g32220, chloroplastic (LOC101765740), mRNA
apomictic upregulated	TRINITY_DN37327_c0_g2_i2	B-12-9	B2-S	108.834	0	54.4168	8.57525	1.72744	4.96414	6.90064e-07	5.33477e-05	PREDICTED: Panicum hallii salt stress-induced protein-like (LOC112883957), mRNA
apomictic upregulated	TRINITY_DN44991_c0_g1_i2	B-12-9	B2-S	425.684	9.58133	217.632	5.53916	1.11662	4.96066	7.02532e-07	5.40414e-05	PREDICTED: Setaria italica bZIP transcription factor 60 (LOC101774405), mRNA
apomictic upregulated	TRINITY_DN39133_c1_g1_i1	B-12-9	B2-S	75.434	0	37.717	8.04515	1.62284	4.95744	7.14282e-07	5.47636e-05	PREDICTED: Panicum hallii uncharacterized LOC112899754 (LOC112899754), mRNA
apomictic upregulated	TRINITY_DN43014_c0_g1_i1	B-12-9	B2-S	189.685	1.16146	95.4232	7.76819	1.56768	4.95521	7.22516e-07	5.53035e-05	PREDICTED: Setaria italica xylanase inhibitor protein 1 (LOC101774788), mRNA
apomictic upregulated	TRINITY_DN46795_c0_g1_i1	B-12-9	B2-S	79.9951	0	39.9976	8.12871	1.64088	4.95387	7.27511e-07	5.55941e-05	PREDICTED: Setaria italica probable cytokinin riboside 5'-monophosphate phosphoribohydrolase LOGL9 (LOC101772772), mRNA
apomictic upregulated	TRINITY_DN43325_c2_g1_i1	B-12-9	B2-S	770.27	11.8374	391.054	5.97922	1.20826	4.94862	7.474e-07	5.702e-05	PREDICTED: Setaria italica actin-7 (LOC101780312), mRNA
apomictic upregulated	TRINITY_DN44640_c0_g1_i7	B-12-9	B2-S	264.162	0	132.081	9.85405	1.99302	4.94427	7.6428e-07	5.81166e-05	PREDICTED: Setaria italica ABC transporter G family member 31 (LOC101753686), mRNA
apomictic upregulated	TRINITY_DN36981_c3_g1_i4	B-12-9	B2-S	148.113	0	74.0565	9.0181	1.82417	4.94367	7.6667e-07	5.81199e-05	PREDICTED: Setaria italica uncharacterized LOC101783689 (LOC101783689), mRNA
apomictic upregulated	TRINITY_DN35229_c0_g3_i4	B-12-9	B2-S	97.3656	0	48.6828	8.41285	1.70566	4.93233	8.12554e-07	6.13849e-05	PREDICTED: Setaria italica regulatory protein viviparous-1 (LOC101775161), mRNA
apomictic upregulated	TRINITY_DN33285_c0_g1_i2	B-12-9	B2-S	196.3	0	98.1501	9.42567	1.91361	4.9256	8.41003e-07	6.32251e-05	PREDICTED: Setaria italica oleoyl-acyl carrier protein thioesterase 1, chloroplastic (LOC101767125), mRNA
apomictic upregulated	TRINITY_DN33981_c0_g1_i2	B-12-9	B2-S	163.979	0	81.9897	9.16631	1.86142	4.92436	8.46374e-07	6.3526e-05	PREDICTED: Panicum hallii 3-oxoacyl-[acyl-carrier-protein] reductase 4-like (LOC112901499), mRNA
apomictic upregulated	TRINITY_DN39023_c0_g1_i1	B-12-9	B2-S	59.0787	0.514425	29.7966	6.94146	1.41028	4.92205	8.56415e-07	6.41758e-05	PREDICTED: Setaria italica cytochrome P450 78A5 (LOC101784711), mRNA
apomictic upregulated	TRINITY_DN37327_c0_g1_i1	B-12-9	B2-S	200.739	0.892717	100.816	7.88987	1.60316	4.92145	8.59034e-07	6.42682e-05	PREDICTED: Setaria italica protein GOS9 (LOC101783069), mRNA
apomictic upregulated	TRINITY_DN36855_c1_g2_i2	B-12-9	B2-S	81.0974	0.827122	40.9623	6.81901	1.38671	4.91742	8.76926e-07	6.53958e-05	PREDICTED: Setaria italica ricin B-like lectin R40C1 (LOC101778255), mRNA
apomictic upregulated	TRINITY_DN35105_c0_g2_i2	B-12-9	B2-S	173.341	15.226	94.2833	3.54772	0.725483	4.89015	1.00759e-06	7.46598e-05	PREDICTED: Setaria italica adenylate kinase isoenzyme 6 homolog (LOC101753046), mRNA
apomictic upregulated	TRINITY_DN44391_c1_g2_i5	B-12-9	B2-S	85.4092	0	42.7046	8.22318	1.68184	4.88941	1.0114e-06	7.48228e-05	PREDICTED: Setaria italica coiled-coil domain-containing protein 124-like (LOC101755753), mRNA
apomictic upregulated	TRINITY_DN39739_c0_g1_i4	B-12-9	B2-S	63.4902	0.647038	32.0686	7.04327	1.44182	4.88497	1.03444e-06	7.62836e-05
apomictic upregulated	TRINITY_DN47803_c0_g1_i6	B-12-9	B2-S	104.677	0	52.3385	8.51792	1.74994	4.86754	1.12994e-06	8.26693e-05	PREDICTED: Setaria italica eukaryotic translation initiation factor 2D (LOC101766675), transcript variant X2, mRNA
apomictic upregulated	TRINITY_DN40039_c0_g1_i5	B-12-9	B2-S	87.8877	1.16146	44.5246	6.72282	1.38483	4.85463	1.20609e-06	8.76873e-05	PREDICTED: Setaria italica nuclear transcription factor Y subunit C-4 (LOC101754360), transcript variant X4, mRNA
apomictic upregulated	TRINITY_DN46465_c1_g3_i5	B-12-9	B2-S	154.991	0	77.4953	9.08333	1.87291	4.84985	1.23558e-06	8.96906e-05	PREDICTED: Setaria italica 60S acidic ribosomal protein P0 (LOC101764539), mRNA
apomictic upregulated	TRINITY_DN40631_c1_g2_i2	B-12-9	B2-S	77.4719	0	38.7359	8.08374	1.66809	4.84609	1.25917e-06	9.09761e-05
apomictic upregulated	TRINITY_DN44740_c0_g5_i1	B-12-9	B2-S	133.318	0	66.6588	8.8665	1.83021	4.84453	1.26912e-06	9.12015e-05	PREDICTED: Setaria italica Werner Syndrome-like exonuclease (LOC101778286), mRNA
apomictic upregulated	TRINITY_DN32662_c3_g2_i2	B-12-9	B2-S	309.261	0.647038	154.954	9.29405	1.91853	4.84437	1.27016e-06	9.12015e-05
apomictic upregulated	TRINITY_DN43366_c2_g1_i2	B-12-9	B2-S	98.8873	0	49.4437	8.43579	1.74119	4.84483	1.26719e-06	9.12015e-05
apomictic upregulated	TRINITY_DN38173_c0_g1_i8	B-12-9	B2-S	138	0	68.9998	8.91739	1.84163	4.84213	1.28454e-06	9.20919e-05	PREDICTED: Setaria italica 3-ketoacyl-CoA thiolase 2, peroxisomal (LOC101762691), mRNA
apomictic upregulated	TRINITY_DN41828_c0_g1_i2	B-12-9	B2-S	76.3651	0	38.1826	8.06363	1.6696	4.82967	1.36761e-06	9.71258e-05	PREDICTED: Setaria italica exocyst complex component SEC3A (LOC101778238), mRNA
apomictic upregulated	TRINITY_DN46208_c1_g1_i10	B-12-9	B2-S	84.6206	0	42.3103	8.21031	1.69984	4.83006	1.36494e-06	9.71258e-05	PREDICTED: Setaria italica probable potassium transporter 14 (LOC101774663), transcript variant X2, mRNA
apomictic upregulated	TRINITY_DN45247_c0_g1_i4	B-12-9	B2-S	126.449	0.756584	63.6026	7.26746	1.50468	4.82992	1.36587e-06	9.71258e-05	PREDICTED: Setaria italica regulation of nuclear pre-mRNA domain-containing protein 2 (LOC101775247), mRNA
apomictic upregulated	TRINITY_DN46188_c1_g1_i1	B-12-9	B2-S	148.674	0	74.3371	9.02442	1.86864	4.82941	1.36941e-06	9.71258e-05	PREDICTED: Setaria italica transcription initiation factor TFIID subunit 13 (LOC101770036), mRNA
apomictic upregulated	TRINITY_DN46897_c0_g1_i8	B-12-9	B2-S	112.397	0	56.1985	8.62174	1.7869	4.82498	1.40014e-06	9.90023e-05	PREDICTED: Setaria italica telomere repeat-binding protein 5 (LOC101758785), mRNA
apomictic upregulated	TRINITY_DN34338_c1_g1_i1	B-12-9	B2-S	54.2025	0	27.1013	7.56864	1.56998	4.82086	1.4294e-06	0.000100764	PREDICTED: Setaria italica 40S ribosomal protein SA (LOC101765347), mRNA
apomictic upregulated	TRINITY_DN39794_c1_g3_i2	B-12-9	B2-S	381.695	23.1002	202.398	4.04785	0.840506	4.81597	1.46489e-06	0.000102953	PREDICTED: Setaria italica 36.4 kDa proline-rich protein-like (LOC101762710), mRNA
apomictic upregulated	TRINITY_DN49254_c0_g1_i31	B-12-9	B2-S	85.0662	0	42.5331	8.22057	1.7092	4.80959	1.51237e-06	0.000106129	PREDICTED: Panicum hallii uncharacterized LOC112875198 (LOC112875198), mRNA
apomictic upregulated	TRINITY_DN45094_c1_g2_i2	B-12-9	B2-S	91.6187	0	45.8093	8.32653	1.73139	4.80916	1.51566e-06	0.000106199	PREDICTED: Setaria italica uncharacterized LOC101777085 (LOC101777085), mRNA
apomictic upregulated	TRINITY_DN32497_c1_g2_i3	B-12-9	B2-S	124.772	7.76518	66.2684	4.02154	0.836343	4.80848	1.5208e-06	0.000106399	PREDICTED: Setaria italica stress-related protein (LOC101755757), mRNA
apomictic upregulated	TRINITY_DN42811_c1_g1_i2	B-12-9	B2-S	99.903	1.16146	50.5323	6.88874	1.43346	4.80566	1.54241e-06	0.000107501	PREDICTED: Setaria italica uncharacterized LOC101771168 (LOC101771168), mRNA
apomictic upregulated	TRINITY_DN48363_c1_g2_i4	B-12-9	B2-S	132.202	1.00721	66.6045	7.09968	1.4774	4.80552	1.54351e-06	0.000107501
apomictic upregulated	TRINITY_DN39322_c0_g1_i7	B-12-9	B2-S	104.664	0.647038	52.6557	7.74906	1.61274	4.80491	1.54822e-06	0.000107667	PREDICTED: Setaria italica F-box protein PP2-A13 (LOC101772683), mRNA
apomictic upregulated	TRINITY_DN47587_c1_g1_i7	B-12-9	B2-S	583.151	7.25889	295.205	6.27942	1.30714	4.80393	1.55579e-06	0.000108032	Saccharum hybrid cultivar BAC clone 265O22, cultivar R570 / TN - MULE domain
apomictic upregulated	TRINITY_DN35592_c0_g3_i2	B-12-9	B2-S	61.9721	0	30.986	7.7606	1.61604	4.80222	1.56918e-06	0.000108799	PREDICTED: Setaria italica uncharacterized LOC101757381 (LOC101757381), mRNA
apomictic upregulated	TRINITY_DN43548_c0_g1_i2	B-12-9	B2-S	54.4419	0	27.221	7.57495	1.57787	4.80075	1.58074e-06	0.000109437	PREDICTED: Setaria italica purple acid phosphatase 2 (LOC101786563), mRNA
apomictic upregulated	TRINITY_DN33326_c0_g1_i9	B-12-9	B2-S	77.8623	0	38.9311	8.09232	1.68626	4.79897	1.59486e-06	0.000109922	PREDICTED: Setaria italica peptide methionine sulfoxide reductase B5 (LOC101766630), mRNA
apomictic upregulated	TRINITY_DN41336_c0_g1_i1	B-12-9	B2-S	90.3192	0	45.1596	8.30646	1.731	4.79865	1.59736e-06	0.000109931	PREDICTED: Setaria italica uncharacterized LOC101758152 (LOC101758152), mRNA
apomictic upregulated	TRINITY_DN38555_c0_g1_i4	B-12-9	B2-S	52.433	0	26.2165	7.51939	1.56785	4.79599	1.61874e-06	0.000111238	PREDICTED: Setaria italica uncharacterized LOC101786368 (LOC101786368), mRNA
apomictic upregulated	TRINITY_DN38349_c2_g3_i1	B-12-9	B2-S	90.9659	0	45.4829	8.31732	1.736	4.79109	1.65881e-06	0.000113822	PREDICTED: Setaria italica 40S ribosomal protein S5 (LOC101754213), mRNA
apomictic upregulated	TRINITY_DN47681_c2_g1_i2	B-12-9	B2-S	109.68	0.360169	55.0202	7.4132	1.54781	4.78947	1.67223e-06	0.000114443	PREDICTED: Setaria italica uncharacterized LOC101778625 (LOC101778625), mRNA
apomictic upregulated	TRINITY_DN39948_c4_g1_i8	B-12-9	B2-S	102.109	0.647038	51.378	7.71415	1.61236	4.78437	1.71527e-06	0.000117176	PREDICTED: Panicum hallii uncharacterized LOC112896630 (LOC112896630), transcript variant X1, mRNA
apomictic upregulated	TRINITY_DN35324_c1_g3_i1	B-12-9	B2-S	81.494	0	40.747	8.1584	1.70538	4.78391	1.71914e-06	0.000117224	PREDICTED: Setaria italica histone H1 (LOC101755942), mRNA
apomictic upregulated	TRINITY_DN41361_c0_g1_i1	B-12-9	B2-S	64.1297	0	32.0648	7.81091	1.63282	4.7837	1.72102e-06	0.000117224
apomictic upregulated	TRINITY_DN45319_c0_g2_i3	B-12-9	B2-S	99.7596	0.378292	50.069	7.67983	1.6064	4.78076	1.74631e-06	0.000118598	PREDICTED: Setaria italica ultraviolet-B receptor UVR8 (LOC101778564), transcript variant X2, mRNA
apomictic upregulated	TRINITY_DN47634_c2_g4_i3	B-12-9	B2-S	54.3064	0	27.1532	7.57345	1.5841	4.78093	1.74489e-06	0.000118598	PREDICTED: Setaria italica uncharacterized LOC101769521 (LOC101769521), mRNA
apomictic upregulated	TRINITY_DN39462_c3_g1_i1	B-12-9	B2-S	54.2928	0	27.1464	7.56959	1.58485	4.77621	1.7863e-06	0.00012096	PREDICTED: Setaria italica probable protein S-acyltransferase 7 (LOC101776013), mRNA
apomictic upregulated	TRINITY_DN49311_c0_g1_i4	B-12-9	B2-S	44.1134	0	22.0567	7.27214	1.52277	4.7756	1.79177e-06	0.000120977	PREDICTED: Setaria italica ubiquitin carboxyl-terminal hydrolase 4 (LOC101759367), mRNA
apomictic upregulated	TRINITY_DN43863_c1_g2_i6	B-12-9	B2-S	66.1836	0	33.0918	7.85667	1.64855	4.76582	1.88091e-06	0.000126444	PREDICTED: Sorghum bicolor glycerophosphodiester phosphodiesterase GDPD1, chloroplastic (LOC8072002), mRNA
apomictic upregulated	TRINITY_DN48642_c1_g2_i1	B-12-9	B2-S	116.804	0	58.4019	8.67525	1.82113	4.76366	1.9011e-06	0.000127432	PREDICTED: Setaria italica flowering locus K homology domain (LOC101760669), mRNA
apomictic upregulated	TRINITY_DN41006_c1_g1_i1	B-12-9	B2-S	67.7146	0	33.8573	7.88742	1.65634	4.76194	1.91736e-06	0.000128185	PREDICTED: Setaria italica uncharacterized LOC101756931 (LOC101756931), mRNA
apomictic upregulated	TRINITY_DN47067_c1_g1_i2	B-12-9	B2-S	138.709	0	69.3545	8.92488	1.87495	4.76005	1.93542e-06	0.000129172
apomictic upregulated	TRINITY_DN47780_c1_g1_i3	B-12-9	B2-S	107.137	0	53.5685	8.55271	1.79844	4.75562	1.97841e-06	0.000131662
apomictic upregulated	TRINITY_DN45339_c1_g1_i1	B-12-9	B2-S	68.56	0	34.28	7.90733	1.66349	4.75347	1.99952e-06	0.000132497	PREDICTED: Setaria italica aminomethyltransferase, mitochondrial (LOC101773028), mRNA
apomictic upregulated	TRINITY_DN36169_c1_g2_i5	B-12-9	B2-S	106.019	0	53.0094	8.53731	1.79588	4.75384	1.99591e-06	0.000132497	PREDICTED: Setaria italica E3 ubiquitin-protein ligase RING1-like (LOC101756754), mRNA
apomictic upregulated	TRINITY_DN32077_c0_g1_i1	B-12-9	B2-S	100.316	0	50.158	8.45816	1.77934	4.75354	1.99887e-06	0.000132497
apomictic upregulated	TRINITY_DN44009_c1_g3_i4	B-12-9	B2-S	51.9813	0	25.9907	7.50687	1.58181	4.74576	2.07728e-06	0.000137062	PREDICTED: Setaria italica monocopper oxidase-like protein SKU5 (LOC101784015), mRNA
apomictic upregulated	TRINITY_DN43429_c2_g3_i4	B-12-9	B2-S	120.795	0.514425	60.655	7.95044	1.67677	4.74152	2.12124e-06	0.000139764	PREDICTED: Setaria italica stomatal closure-related actin-binding protein 1 (LOC101767743), mRNA
apomictic upregulated	TRINITY_DN34260_c0_g1_i1	B-12-9	B2-S	46.7455	0	23.3728	7.35527	1.55589	4.72737	2.2745e-06	0.000149226	PREDICTED: Setaria italica metallothionein-like protein 2C (LOC101771184), mRNA
apomictic upregulated	TRINITY_DN34538_c0_g2_i1	B-12-9	B2-S	65.8711	0	32.9355	7.84965	1.66597	4.71175	2.45601e-06	0.000160228	PREDICTED: Panicum hallii probable aquaporin TIP5-1 (LOC112900838), mRNA
apomictic upregulated	TRINITY_DN35095_c1_g1_i7	B-12-9	B2-S	52.3447	0	26.1723	7.52056	1.59657	4.71044	2.47178e-06	0.000160929	PREDICTED: Setaria italica histone H3.2 (LOC101778720), mRNA
apomictic upregulated	TRINITY_DN46825_c1_g4_i3	B-12-9	B2-S	94.8959	0	47.448	8.37813	1.77869	4.71029	2.4737e-06	0.000160929
apomictic upregulated	TRINITY_DN32831_c0_g1_i5	B-12-9	B2-S	78.1427	0	39.0714	8.09498	1.71895	4.70925	2.4863e-06	0.000161523	PREDICTED: Setaria italica uncharacterized LOC101753602 (LOC101753602), transcript variant X2, mRNA
apomictic upregulated	TRINITY_DN31425_c0_g1_i1	B-12-9	B2-S	91.7832	2.5239	47.1536	5.17701	1.09942	4.70885	2.4912e-06	0.000161614
apomictic upregulated	TRINITY_DN36725_c0_g3_i2	B-12-9	B2-S	145.704	0	72.8522	8.99581	1.91185	4.70528	2.53513e-06	0.000164006	PREDICTED: Setaria italica 26S proteasome non-ATPase regulatory subunit 8 homolog A (LOC101769553), mRNA
apomictic upregulated	TRINITY_DN38102_c0_g1_i1	B-12-9	B2-S	71.7505	1.91805	36.8342	5.41657	1.15196	4.70205	2.57565e-06	0.000165933	PREDICTED: Setaria italica proteasome subunit beta type-3 (LOC101785272), mRNA
apomictic upregulated	TRINITY_DN34779_c1_g3_i1	B-12-9	B2-S	186.507	16.8836	101.695	3.47825	0.741994	4.6877	2.7629e-06	0.000177013	PREDICTED: Setaria italica calcium-dependent protein kinase 24-like (LOC101769567), mRNA
apomictic upregulated	TRINITY_DN30871_c0_g1_i2	B-12-9	B2-S	304.577	0	152.288	10.0592	2.14688	4.68548	2.79305e-06	0.000178451
apomictic upregulated	TRINITY_DN45902_c1_g1_i2	B-12-9	B2-S	59.9973	1.11675	30.557	5.54134	1.18338	4.68262	2.83231e-06	0.000180463	PREDICTED: Setaria italica nucleolin-like (LOC101778156), mRNA
apomictic upregulated	TRINITY_DN39773_c1_g1_i2	B-12-9	B2-S	119.811	0	59.9054	8.71313	1.86265	4.67782	2.89943e-06	0.000184486	PREDICTED: Setaria italica mitochondrial uncoupling protein 3 (LOC101780867), mRNA
apomictic upregulated	TRINITY_DN40517_c0_g1_i2	B-12-9	B2-S	131.061	0	65.5304	8.84221	1.89051	4.67717	2.90867e-06	0.00018482	PREDICTED: Setaria italica basic leucine zipper 34 (LOC101758412), mRNA
apomictic upregulated	TRINITY_DN35444_c0_g3_i1	B-12-9	B2-S	280.668	12.441	146.555	4.48004	0.958156	4.67569	2.92971e-06	0.000185737	PREDICTED: Setaria italica 40S ribosomal protein S15 (LOC101779126), mRNA
apomictic upregulated	TRINITY_DN39240_c0_g1_i5	B-12-9	B2-S	149.149	0.378292	74.7637	8.25182	1.76487	4.67558	2.93121e-06	0.000185737	PREDICTED: Setaria italica protein DETOXIFICATION 42 (LOC101767051), mRNA
apomictic upregulated	TRINITY_DN37170_c0_g2_i4	B-12-9	B2-S	87.2068	0	43.6034	8.25522	1.76592	4.67474	2.94324e-06	0.000185745
apomictic upregulated	TRINITY_DN31380_c0_g1_i2	B-12-9	B2-S	68.9899	0	34.4949	7.91832	1.69498	4.67164	2.9881e-06	0.000187809	PREDICTED: Setaria italica uncharacterized LOC101764820 (LOC101764820), mRNA
apomictic upregulated	TRINITY_DN44639_c0_g1_i2	B-12-9	B2-S	61.2072	0	30.6036	7.74521	1.65903	4.66851	3.03389e-06	0.000190429	PREDICTED: Setaria italica uncharacterized LOC101772127 (LOC101772127), transcript variant X1, mRNA
apomictic upregulated	TRINITY_DN36185_c0_g2_i4	B-12-9	B2-S	148.781	12.2958	80.5384	3.55972	0.762638	4.66764	3.04677e-06	0.000190979
apomictic upregulated	TRINITY_DN44841_c2_g1_i11	B-12-9	B2-S	81.6937	1.20541	41.4495	6.22179	1.33391	4.66432	3.0964e-06	0.000193567	PREDICTED: Panicum hallii queuine tRNA-ribosyltransferase catalytic subunit 1-like (LOC112883542), transcript variant X2, mRNA
apomictic upregulated	TRINITY_DN42543_c1_g1_i1	B-12-9	B2-S	52.6336	0.514425	26.574	6.77201	1.45249	4.66236	3.12609e-06	0.00019516
apomictic upregulated	TRINITY_DN41778_c0_g1_i3	B-12-9	B2-S	71.5339	0.378292	35.9561	7.20533	1.54687	4.658	3.19297e-06	0.000198837
apomictic upregulated	TRINITY_DN39110_c0_g1_i4	B-12-9	B2-S	41.384	0	20.692	7.18081	1.54186	4.65723	3.20489e-06	0.000199274	PREDICTED: Setaria italica vesicle-associated protein 4-2 (LOC101763831), mRNA
apomictic upregulated	TRINITY_DN44120_c0_g2_i1	B-12-9	B2-S	68.4407	0	34.2203	7.90306	1.70026	4.64815	3.34922e-06	0.000207415
apomictic upregulated	TRINITY_DN33671_c2_g2_i1	B-12-9	B2-S	104.32	0	52.1601	8.51382	1.83184	4.6477	3.35663e-06	0.000207596	PREDICTED: Panicum hallii lamin-like protein (LOC112875754), mRNA
apomictic upregulated	TRINITY_DN45134_c0_g1_i10	B-12-9	B2-S	118.199	0	59.0993	8.69383	1.87743	4.6307	3.64437e-06	0.000224494	PREDICTED: Setaria italica serine/arginine repetitive matrix protein 1 (LOC101763581), transcript variant X3, mRNA
apomictic upregulated	TRINITY_DN40313_c1_g3_i4	B-12-9	B2-S	83.3956	0	41.6978	8.18889	1.76908	4.62889	3.67638e-06	0.000226166
apomictic upregulated	TRINITY_DN46400_c3_g1_i1	B-12-9	B2-S	449.091	33.3752	241.233	3.7699	0.814547	4.62822	3.68825e-06	0.000226595	PREDICTED: Panicum hallii glycerophosphodiester phosphodiesterase GDPDL4-like (LOC112886886), mRNA
apomictic upregulated	TRINITY_DN38780_c3_g2_i3	B-12-9	B2-S	64.8931	0	32.4465	7.8268	1.69175	4.62644	3.72006e-06	0.000227384	PREDICTED: Setaria italica BAG family molecular chaperone regulator 7 (LOC101769506), mRNA
apomictic upregulated	TRINITY_DN49525_c1_g1_i12	B-12-9	B2-S	76.1047	0.647038	38.3759	7.29436	1.57668	4.6264	3.7207e-06	0.000227384	PREDICTED: Setaria italica vesicle-associated protein 1-1 (LOC101780024), mRNA
apomictic upregulated	TRINITY_DN35130_c0_g4_i2	B-12-9	B2-S	87.1497	0.378292	43.764	7.48532	1.61855	4.62472	3.7511e-06	0.000228681
apomictic upregulated	TRINITY_DN47067_c1_g1_i1	B-12-9	B2-S	87.327	0	43.6635	8.25763	1.78736	4.62001	3.83715e-06	0.000232966
apomictic upregulated	TRINITY_DN37450_c3_g2_i1	B-12-9	B2-S	84.3504	3.52068	43.9355	4.44447	0.96231	4.61854	3.86451e-06	0.000234015
apomictic upregulated	TRINITY_DN44740_c0_g2_i1	B-12-9	B2-S	96.6408	0	48.3204	8.40447	1.82074	4.61596	3.91284e-06	0.000236632
apomictic upregulated	TRINITY_DN46859_c1_g2_i2	B-12-9	B2-S	79.6498	0.514425	40.0821	7.35781	1.59696	4.60738	4.07771e-06	0.000244373	PREDICTED: Sorghum bicolor uncharacterized LOC8079272 (LOC8079272), mRNA
apomictic upregulated	TRINITY_DN49442_c3_g3_i10	B-12-9	B2-S	81.88	0	40.94	8.16537	1.77325	4.60475	4.12965e-06	0.00024653	PREDICTED: Setaria italica uncharacterized protein At3g06530 (LOC101758317), transcript variant X2, mRNA
apomictic upregulated	TRINITY_DN34631_c2_g1_i3	B-12-9	B2-S	78.7456	0	39.3728	8.10812	1.76146	4.60307	4.16316e-06	0.000248211	PREDICTED: Setaria italica metallothionein-like protein 2A (LOC101779360), mRNA
apomictic upregulated	TRINITY_DN46032_c1_g2_i2	B-12-9	B2-S	65.5485	0	32.7742	7.84045	1.70381	4.60171	4.19035e-06	0.000249511
apomictic upregulated	TRINITY_DN32962_c0_g1_i4	B-12-9	B2-S	49.6952	0	24.8476	7.44528	1.61854	4.59999	4.22518e-06	0.000251263	Stenotaphrum secundatum voucher USDA:PI 410357 chloroplast, complete genome
apomictic upregulated	TRINITY_DN41891_c1_g1_i1	B-12-9	B2-S	302.674	0	151.337	10.0503	2.18543	4.59877	4.24983e-06	0.000252083	PREDICTED: Setaria italica bidirectional sugar transporter SWEET15 (LOC101784612), mRNA
apomictic upregulated	TRINITY_DN46057_c2_g1_i1	B-12-9	B2-S	59.8214	0	29.9107	7.71225	1.67718	4.59834	4.25874e-06	0.000252288	PREDICTED: Setaria italica F-box protein At2g23160 (LOC101755063), transcript variant X2, mRNA
apomictic upregulated	TRINITY_DN37016_c0_g1_i1	B-12-9	B2-S	117.559	0.647038	59.1031	7.90943	1.72062	4.59686	4.28909e-06	0.000253439	PREDICTED: Panicum hallii AT-hook motif nuclear-localized protein 25-like (LOC112889782), transcript variant X2, mRNA
apomictic upregulated	TRINITY_DN44738_c0_g1_i4	B-12-9	B2-S	243.672	1.51317	122.593	7.29946	1.58822	4.59599	4.30693e-06	0.000253861	PREDICTED: Setaria italica coatomer subunit zeta-1 (LOC101781854), mRNA
apomictic upregulated	TRINITY_DN48164_c2_g1_i1	B-12-9	B2-S	237.253	2.79616	120.025	6.43902	1.40101	4.59598	4.30718e-06	0.000253861	PREDICTED: Setaria italica GDSL esterase/lipase At5g45910 (LOC101768785), mRNA
apomictic upregulated	TRINITY_DN32850_c1_g1_i3	B-12-9	B2-S	53.4392	0	26.7196	7.54579	1.6428	4.59326	4.36374e-06	0.000256868	PREDICTED: Setaria italica peroxidase 1 (LOC101755700), mRNA
apomictic upregulated	TRINITY_DN47643_c3_g1_i4	B-12-9	B2-S	134.647	0	67.3233	8.88069	1.93419	4.59143	4.40224e-06	0.000258806	PREDICTED: Setaria italica uncharacterized LOC101758021 (LOC101758021), mRNA
apomictic upregulated	TRINITY_DN34456_c5_g1_i1	B-12-9	B2-S	94.0757	0	47.0379	8.3625	1.82349	4.58599	4.51834e-06	0.00026496	PREDICTED: Setaria italica uncharacterized LOC101767625 (LOC101767625), mRNA
apomictic upregulated	TRINITY_DN34386_c0_g2_i1	B-12-9	B2-S	42.4469	0	21.2235	7.21624	1.57384	4.58513	4.53705e-06	0.000265721	PREDICTED: Setaria italica endonuclease III homolog 1, chloroplastic (LOC101779958), mRNA
apomictic upregulated	TRINITY_DN43081_c1_g3_i10	B-12-9	B2-S	61.8047	0	30.9023	7.75968	1.69342	4.58224	4.60013e-06	0.000268399
apomictic upregulated	TRINITY_DN40513_c3_g1_i2	B-12-9	B2-S	45.2232	0	22.6116	7.30552	1.59566	4.57836	4.6864e-06	0.000272746	PREDICTED: Setaria italica uncharacterized LOC101760712 (LOC101760712), mRNA
apomictic upregulated	TRINITY_DN39497_c1_g1_i2	B-12-9	B2-S	108.859	3.68678	56.2729	4.99026	1.09026	4.57712	4.71431e-06	0.000273684	PREDICTED: Setaria italica protein DGCR14 (LOC101780805), transcript variant X2, misc_RNA
apomictic upregulated	TRINITY_DN49196_c0_g1_i1	B-12-9	B2-S	86.05	0.514425	43.2822	7.46632	1.63133	4.57682	4.72095e-06	0.000273727
apomictic upregulated	TRINITY_DN39132_c1_g1_i9	B-12-9	B2-S	71.3268	0	35.6634	7.9666	1.741	4.57588	4.74229e-06	0.000274278
apomictic upregulated	TRINITY_DN31238_c0_g1_i1	B-12-9	B2-S	160.634	0	80.3171	9.13575	1.99676	4.57528	4.75581e-06	0.000274718	PREDICTED: Setaria italica nuclear transcription factor Y subunit B-2 (LOC101776527), mRNA
apomictic upregulated	TRINITY_DN38358_c0_g1_i2	B-12-9	B2-S	43.2231	0	21.6116	7.24389	1.58588	4.56774	4.93009e-06	0.000282673
apomictic upregulated	TRINITY_DN38391_c0_g3_i1	B-12-9	B2-S	98.1263	0	49.0632	8.4264	1.84487	4.56747	4.93644e-06	0.000282688
apomictic upregulated	TRINITY_DN41273_c2_g2_i1	B-12-9	B2-S	57.2779	0	28.639	7.65064	1.67658	4.56324	5.03708e-06	0.000288095
apomictic upregulated	TRINITY_DN34072_c0_g1_i5	B-12-9	B2-S	169.403	6.71192	88.0575	4.7072	1.03192	4.56158	5.07696e-06	0.000290018	PREDICTED: Setaria italica deoxyuridine 5'-triphosphate nucleotidohydrolase (LOC101764341), mRNA
apomictic upregulated	TRINITY_DN38473_c0_g5_i1	B-12-9	B2-S	117.342	0	58.671	8.68399	1.90517	4.55811	5.16166e-06	0.000294132	PREDICTED: Setaria italica probable steroid-binding protein 3 (LOC101774109), mRNA
apomictic upregulated	TRINITY_DN41632_c2_g1_i2	B-12-9	B2-S	69.2945	0	34.6473	7.92494	1.73911	4.5569	5.19144e-06	0.000295104	PREDICTED: Setaria italica probable transcription factor MYB58 (LOC101759143), mRNA
apomictic upregulated	TRINITY_DN32912_c0_g1_i3	B-12-9	B2-S	65.6273	0	32.8137	7.84612	1.72324	4.55312	5.28573e-06	0.000298634	PREDICTED: Setaria italica pyrophosphate--fructose 6-phosphate 1-phosphotransferase subunit beta (LOC101761943), mRNA
apomictic upregulated	TRINITY_DN43562_c2_g2_i4	B-12-9	B2-S	134.355	0	67.1776	8.87832	1.95092	4.55084	5.34324e-06	0.00030042
apomictic upregulated	TRINITY_DN43348_c1_g1_i9	B-12-9	B2-S	607.633	73.7142	340.673	3.05054	0.670418	4.55021	5.3593e-06	0.000300958	PREDICTED: Setaria italica 40S ribosomal protein S16 (LOC101771042), mRNA
apomictic upregulated	TRINITY_DN44489_c1_g3_i1	B-12-9	B2-S	69.2058	0.180085	34.693	7.2407	1.59178	4.54879	5.39544e-06	0.000302621	PREDICTED: Setaria italica thaumatin-like protein (LOC101762680), mRNA
apomictic upregulated	TRINITY_DN43465_c5_g1_i11	B-12-9	B2-S	190.349	5.19995	97.7743	5.238	1.15316	4.54229	5.56466e-06	0.000311735	PREDICTED: Setaria italica uncharacterized LOC101753567 (LOC101753567), mRNA
apomictic upregulated	TRINITY_DN44933_c0_g1_i2	B-12-9	B2-S	76.1537	0.558376	38.356	6.72671	1.48158	4.54024	5.61914e-06	0.000314029	PREDICTED: Setaria italica uncharacterized LOC101786389 (LOC101786389), mRNA
apomictic upregulated	TRINITY_DN34166_c2_g1_i10	B-12-9	B2-S	50.2042	0.558376	25.3813	6.12817	1.3503	4.53838	5.66871e-06	0.000316038
apomictic upregulated	TRINITY_DN42399_c0_g1_i2	B-12-9	B2-S	81.1426	0.647038	40.8948	7.38218	1.62758	4.53569	5.74158e-06	0.000318568	PREDICTED: Setaria italica DNA (cytosine-5)-methyltransferase 3 (LOC101774591), mRNA
apomictic upregulated	TRINITY_DN33973_c6_g1_i4	B-12-9	B2-S	163.322	0.180085	81.7508	8.48354	1.87075	4.53482	5.76528e-06	0.000319501	PREDICTED: Setaria italica GDSL esterase/lipase At5g33370 (LOC101766290), mRNA
apomictic upregulated	TRINITY_DN48321_c0_g1_i1	B-12-9	B2-S	67.6284	0	33.8142	7.88616	1.74104	4.52957	5.91026e-06	0.000325978	PREDICTED: Setaria italica CDK5RAP1-like protein (LOC101776720), mRNA
apomictic upregulated	TRINITY_DN48301_c0_g5_i2	B-12-9	B2-S	178.69	0	89.3449	9.2901	2.0523	4.52668	5.99186e-06	0.000330086	PREDICTED: Setaria italica DNL-type zinc finger protein (LOC101772856), mRNA
apomictic upregulated	TRINITY_DN25987_c0_g1_i4	B-12-9	B2-S	76.5515	0	38.2758	8.06501	1.78405	4.52061	6.16624e-06	0.000338486	PREDICTED: Setaria italica acetylserotonin O-methyltransferase 2 (LOC101773705), mRNA
apomictic upregulated	TRINITY_DN47579_c3_g1_i1	B-12-9	B2-S	207.752	15.2776	111.515	3.81838	0.844708	4.52035	6.17364e-06	0.000338492	PREDICTED: Setaria italica uncharacterized LOC101771268 (LOC101771268), transcript variant X5, mRNA
apomictic upregulated	TRINITY_DN37211_c0_g1_i3	B-12-9	B2-S	77.6821	0	38.841	8.08676	1.78958	4.51879	6.21927e-06	0.000340591
apomictic upregulated	TRINITY_DN34000_c0_g2_i1	B-12-9	B2-S	64.6448	0	32.3224	7.82048	1.73106	4.51774	6.25044e-06	0.000341357	PREDICTED: Setaria italica Bowman-Birk type trypsin inhibitor (LOC101766054), mRNA
apomictic upregulated	TRINITY_DN38931_c1_g1_i10	B-12-9	B2-S	235.075	4.71487	119.895	5.64115	1.24928	4.51551	6.31637e-06	0.000343879	PREDICTED: Setaria italica histone H3.3 (LOC101773505), mRNA
apomictic upregulated	TRINITY_DN42136_c1_g5_i1	B-12-9	B2-S	126.955	0	63.4776	8.79616	1.94892	4.51336	6.38087e-06	0.000346983
apomictic upregulated	TRINITY_DN49234_c1_g1_i14	B-12-9	B2-S	99.9913	0.540254	50.2658	6.91567	1.53304	4.51108	6.44994e-06	0.000350328	PREDICTED: Setaria italica protein PIR (LOC101772153), mRNA
apomictic upregulated	TRINITY_DN39605_c0_g2_i5	B-12-9	B2-S	169.103	0	84.5515	9.21063	2.04471	4.50462	6.64906e-06	0.000359879	PREDICTED: Panicum hallii probable stress-associated endoplasmic reticulum protein (LOC112883912), mRNA
apomictic upregulated	TRINITY_DN45780_c0_g3_i1	B-12-9	B2-S	102.857	3.14929	53.003	5.04092	1.11901	4.50479	6.64382e-06	0.000359879	PREDICTED: Setaria italica protein ECERIFERUM 1 (LOC101769789), mRNA
apomictic upregulated	TRINITY_DN48325_c0_g2_i8	B-12-9	B2-S	148.696	10.2296	79.4629	3.86718	0.859942	4.49702	6.89133e-06	0.000371691	PREDICTED: Setaria italica serine carboxypeptidase II-1 (LOC101769223), mRNA
apomictic upregulated	TRINITY_DN41745_c0_g1_i2	B-12-9	B2-S	57.8524	0	28.9262	7.6611	1.70631	4.48987	7.12655e-06	0.000383042	PREDICTED: Setaria italica mediator of RNA polymerase II transcription subunit 32 (LOC101771048), mRNA
apomictic upregulated	TRINITY_DN39889_c1_g1_i6	B-12-9	B2-S	199.153	0	99.5766	9.44667	2.10429	4.48924	7.14761e-06	0.000383286	PREDICTED: Setaria italica uncharacterized LOC111256359 (LOC111256359), mRNA
apomictic upregulated	TRINITY_DN32731_c0_g2_i3	B-12-9	B2-S	89.3924	0	44.6962	8.28901	1.84722	4.48728	7.21369e-06	0.000385492
apomictic upregulated	TRINITY_DN40557_c0_g1_i2	B-12-9	B2-S	90.1699	0	45.0849	8.30392	1.85134	4.48536	7.27919e-06	0.000388545	PREDICTED: Setaria italica ethylene-responsive transcription factor 1 (LOC101754381), transcript variant X2, mRNA
apomictic upregulated	TRINITY_DN41078_c0_g2_i1	B-12-9	B2-S	115.486	0	57.7428	8.66086	1.93125	4.48459	7.30548e-06	0.0003895	PREDICTED: Setaria italica dirigent protein 21 (LOC101756045), mRNA
apomictic upregulated	TRINITY_DN31458_c2_g1_i1	B-12-9	B2-S	133.979	0.720338	67.3496	7.06035	1.57534	4.48179	7.40204e-06	0.000393292	PREDICTED: Setaria italica uncharacterized LOC111255774 (LOC111255774), transcript variant X1, mRNA
apomictic upregulated	TRINITY_DN43409_c1_g1_i4	B-12-9	B2-S	60.6109	0	30.3055	7.72965	1.72545	4.4798	7.47126e-06	0.000396515	PREDICTED: Setaria italica la-related protein 6B (LOC101765503), mRNA
apomictic upregulated	TRINITY_DN18787_c0_g1_i1	B-12-9	B2-S	126.587	0.514425	63.5509	8.0132	1.78895	4.47928	7.48969e-06	0.000397039	PREDICTED: Setaria italica proline-rich protein 4 (LOC101767848), mRNA
apomictic upregulated	TRINITY_DN37424_c0_g2_i1	B-12-9	B2-S	253.807	9.51508	131.661	4.6736	1.04356	4.4785	7.5168e-06	0.000398022
apomictic upregulated	TRINITY_DN34686_c0_g1_i3	B-12-9	B2-S	62.52	0	31.26	7.77547	1.73646	4.47778	7.54234e-06	0.000398918	PREDICTED: Setaria italica mitochondrial import inner membrane translocase subunit Tim13 (LOC101763153), mRNA
apomictic upregulated	TRINITY_DN42850_c2_g1_i1	B-12-9	B2-S	120.882	3.17588	62.0291	5.34483	1.194	4.47642	7.59037e-06	0.000400545	PREDICTED: Setaria italica uncharacterized LOC101782426 (LOC101782426), mRNA
apomictic upregulated	TRINITY_DN48642_c1_g2_i6	B-12-9	B2-S	51.6562	0	25.8281	7.498	1.67653	4.47234	7.73678e-06	0.000406883	PREDICTED: Setaria italica flowering locus K homology domain (LOC101760669), mRNA
apomictic upregulated	TRINITY_DN42822_c0_g1_i1	B-12-9	B2-S	36.7834	0	18.3917	7.00751	1.56779	4.46967	7.83415e-06	0.000411071
apomictic upregulated	TRINITY_DN40123_c0_g4_i1	B-12-9	B2-S	141.787	1.16146	71.4742	7.32693	1.64036	4.46665	7.94532e-06	0.00041456	PREDICTED: Setaria italica 4-coumarate--CoA ligase-like 4 (LOC101776359), mRNA
apomictic upregulated	TRINITY_DN46752_c0_g1_i17	B-12-9	B2-S	146.305	0	73.1527	9.00101	2.01511	4.46676	7.94143e-06	0.00041456
apomictic upregulated	TRINITY_DN43236_c0_g4_i2	B-12-9	B2-S	93.6859	0	46.8429	8.35953	1.87228	4.4649	8.01061e-06	0.000417497
apomictic upregulated	TRINITY_DN49364_c1_g2_i8	B-12-9	B2-S	55.8007	0	27.9004	7.61241	1.70717	4.45909	8.2307e-06	0.000427526
apomictic upregulated	TRINITY_DN34916_c2_g2_i1	B-12-9	B2-S	52.2601	0.647038	26.4536	6.7572	1.51555	4.45858	8.25034e-06	0.000428067	PREDICTED: Setaria italica 40S ribosomal protein S16 (LOC101755216), mRNA
apomictic upregulated	TRINITY_DN42509_c1_g1_i1	B-12-9	B2-S	157.993	0	78.9967	9.11179	2.04463	4.45645	8.33296e-06	0.000430908	PREDICTED: Setaria italica disease resistance protein RPP13 (LOC101782581), mRNA
apomictic upregulated	TRINITY_DN34163_c2_g3_i2	B-12-9	B2-S	42.8111	0.647038	21.7291	6.47453	1.45493	4.45006	8.58443e-06	0.000441451	PREDICTED: Setaria italica uncharacterized LOC101757035 (LOC101757035), transcript variant X2, mRNA
apomictic upregulated	TRINITY_DN31424_c0_g2_i5	B-12-9	B2-S	432.441	56.0643	244.253	2.95883	0.66497	4.44956	8.60452e-06	0.000441994	PREDICTED: Setaria italica glyceraldehyde-3-phosphate dehydrogenase 3, cytosolic (LOC101785151), mRNA
apomictic upregulated	TRINITY_DN47480_c1_g1_i8	B-12-9	B2-S	72.3801	0.378292	36.3792	7.21717	1.62238	4.44851	8.64696e-06	0.000443683	PREDICTED: Setaria italica THO complex subunit 4D (LOC101753852), mRNA
apomictic upregulated	TRINITY_DN33478_c0_g1_i1	B-12-9	B2-S	97.3031	9.28957	53.2964	3.36555	0.756989	4.44598	8.74934e-06	0.00044844
apomictic upregulated	TRINITY_DN40845_c0_g1_i1	B-12-9	B2-S	109.093	0.378292	54.7355	7.80166	1.75681	4.44083	8.96145e-06	0.000458299	PREDICTED: Setaria italica rust resistance kinase Lr10 (LOC101762726), mRNA
apomictic upregulated	TRINITY_DN46147_c1_g1_i14	B-12-9	B2-S	35.3519	0	17.6759	6.9521	1.56603	4.43932	9.02418e-06	0.000460999	PREDICTED: Panicum hallii glycine-rich RNA-binding protein GRP2A-like (LOC112883595), transcript variant X2, mRNA
apomictic upregulated	TRINITY_DN48856_c0_g1_i1	B-12-9	B2-S	55.1889	0.180085	27.6845	6.91232	1.55722	4.43888	9.04299e-06	0.000461451	PREDICTED: Setaria italica auxin transport protein BIG (LOC101780057), mRNA
apomictic upregulated	TRINITY_DN37238_c3_g2_i3	B-12-9	B2-S	42.9208	0.378292	21.6495	6.47425	1.4589	4.43775	9.09026e-06	0.000463049	Panicum virgatum clone PV_ABa103-H10, complete sequence
apomictic upregulated	TRINITY_DN41535_c0_g1_i3	B-12-9	B2-S	75.6927	0.360169	38.0264	6.87915	1.55017	4.43766	9.09426e-06	0.000463049	PREDICTED: Setaria italica uncharacterized LOC101762232 (LOC101762232), transcript variant X2, mRNA
apomictic upregulated	TRINITY_DN45220_c1_g1_i4	B-12-9	B2-S	50.2953	0	25.1476	7.45835	1.68121	4.43631	9.15156e-06	0.000464945	PREDICTED: Setaria italica uncharacterized protein At1g04910 (LOC101753543), mRNA
apomictic upregulated	TRINITY_DN49149_c2_g1_i13	B-12-9	B2-S	156.911	0	78.4556	9.10134	2.05149	4.43645	9.1455e-06	0.000464945
apomictic upregulated	TRINITY_DN44849_c1_g2_i6	B-12-9	B2-S	125.292	0.892717	63.0924	7.2062	1.6257	4.43266	9.30756e-06	0.000471837	PREDICTED: Setaria italica receptor-like protein kinase FERONIA (LOC101764463), mRNA
apomictic upregulated	TRINITY_DN45114_c1_g1_i3	B-12-9	B2-S	62.5087	0	31.2543	7.77577	1.75481	4.43113	9.37416e-06	0.000474695	PREDICTED: Setaria italica uncharacterized LOC101770587 (LOC101770587), transcript variant X2, mRNA
apomictic upregulated	TRINITY_DN49495_c4_g1_i2	B-12-9	B2-S	116.48	0.514425	58.4971	7.89374	1.78617	4.41938	9.89864e-06	0.000499074	PREDICTED: Setaria italica dnaJ homolog subfamily C member 17 (LOC101759327), mRNA
apomictic upregulated	TRINITY_DN48907_c2_g1_i9	B-12-9	B2-S	80.3855	0.180085	40.2828	7.45744	1.68741	4.41946	9.89491e-06	0.000499074	PREDICTED: Setaria italica probable inactive shikimate kinase like 1, chloroplastic (LOC101783341), mRNA
apomictic upregulated	TRINITY_DN45942_c1_g1_i17	B-12-9	B2-S	45.3782	0	22.6891	7.3124	1.65507	4.41818	9.95351e-06	0.000501296	PREDICTED: Setaria italica uncharacterized LOC101770749 (LOC101770749), transcript variant X2, misc_RNA
apomictic upregulated	TRINITY_DN31545_c0_g1_i1	B-12-9	B2-S	101.622	0	50.8111	8.47658	1.92121	4.4121	1.02374e-05	0.000513858
apomictic upregulated	TRINITY_DN39240_c0_g1_i1	B-12-9	B2-S	168.455	0	84.2275	9.20519	2.08779	4.40905	1.03823e-05	0.000518525	PREDICTED: Setaria italica protein DETOXIFICATION 42 (LOC101767051), mRNA
apomictic upregulated	TRINITY_DN38229_c0_g1_i3	B-12-9	B2-S	105.946	0.874594	53.4102	6.78292	1.53932	4.40643	1.05089e-05	0.000523584	PREDICTED: Setaria italica ubiquitin carboxyl-terminal hydrolase 12 (LOC101755061), mRNA
apomictic upregulated	TRINITY_DN34095_c0_g1_i3	B-12-9	B2-S	89.3515	0	44.6757	8.29046	1.88171	4.4058	1.05392e-05	0.00052415	PREDICTED: Setaria italica nucleolar GTP-binding protein 1 (LOC101763105), mRNA
apomictic upregulated	TRINITY_DN36020_c0_g2_i1	B-12-9	B2-S	41.0305	0	20.5152	7.16547	1.6264	4.40573	1.05429e-05	0.00052415	PREDICTED: Setaria italica uncharacterized LOC101764328 (LOC101764328), mRNA
apomictic upregulated	TRINITY_DN37359_c0_g1_i2	B-12-9	B2-S	50.7512	0	25.3756	7.47291	1.69747	4.40237	1.07073e-05	0.000531754	PREDICTED: Setaria italica phosphatidylinositol 4-kinase gamma 4 (LOC101784610), transcript variant X3, mRNA
apomictic upregulated	TRINITY_DN42645_c1_g2_i7	B-12-9	B2-S	92.5444	0	46.2722	8.33935	1.89497	4.40078	1.07862e-05	0.000535097	PREDICTED: Setaria italica pre-mRNA-splicing factor CWC21 (LOC101777047), transcript variant X2, mRNA
apomictic upregulated	TRINITY_DN34494_c2_g1_i3	B-12-9	B2-S	158.799	0	79.3994	9.11991	2.07262	4.40018	1.08163e-05	0.000536021	PREDICTED: Setaria italica uncharacterized LOC101782401 (LOC101782401), mRNA
apomictic upregulated	TRINITY_DN44138_c0_g2_i2	B-12-9	B2-S	265.338	1.89146	133.615	7.10126	1.61419	4.39927	1.08616e-05	0.000537691	PREDICTED: Setaria italica uncharacterized LOC101761690 (LOC101761690), mRNA
apomictic upregulated	TRINITY_DN41258_c0_g1_i1	B-12-9	B2-S	99.2005	0.540254	49.8704	6.91289	1.57164	4.39853	1.08986e-05	0.000538947	PREDICTED: Setaria italica DNA-directed RNA polymerases IV and V subunit 4 (LOC101768987), transcript variant X3, mRNA
apomictic upregulated	TRINITY_DN40139_c0_g1_i5	B-12-9	B2-S	37.9646	0.378292	19.1714	6.30127	1.43494	4.3913	1.12673e-05	0.000551501	PREDICTED: Setaria italica chlorophyllide a oxygenase, chloroplastic (LOC101772993), mRNA
apomictic upregulated	TRINITY_DN46020_c2_g1_i2	B-12-9	B2-S	94.7776	0.180085	47.4788	7.69488	1.75198	4.3921	1.12259e-05	0.000551501	PREDICTED: Setaria italica methionine gamma-lyase (LOC101759989), mRNA
apomictic upregulated	TRINITY_DN45219_c1_g1_i1	B-12-9	B2-S	40.3975	0	20.1987	7.14175	1.6263	4.3914	1.12622e-05	0.000551501	PREDICTED: Setaria italica zinc finger CCCH domain-containing protein 44 (LOC101771089), mRNA
apomictic upregulated	TRINITY_DN35350_c0_g1_i3	B-12-9	B2-S	42.9742	0.378292	21.6763	6.47796	1.47512	4.39149	1.12575e-05	0.000551501
apomictic upregulated	TRINITY_DN43806_c1_g1_i3	B-12-9	B2-S	123.508	0	61.7538	8.75591	1.99376	4.39165	1.12495e-05	0.000551501
apomictic upregulated	TRINITY_DN42574_c0_g1_i3	B-12-9	B2-S	37.7884	0	18.8942	7.04825	1.60594	4.38886	1.13944e-05	0.000556346
apomictic upregulated	TRINITY_DN44739_c3_g2_i2	B-12-9	B2-S	45.961	0	22.9805	7.33275	1.67216	4.38521	1.15875e-05	0.000564587	PREDICTED: Setaria italica 40S ribosomal protein S24-1 (LOC101777605), mRNA
apomictic upregulated	TRINITY_DN34818_c1_g1_i1	B-12-9	B2-S	61.6607	0.514425	31.0876	6.98943	1.59867	4.37202	1.23104e-05	0.000594809	PREDICTED: Setaria italica flavonoid 3'-monooxygenase CYP75B3 (LOC101776952), mRNA
apomictic upregulated	TRINITY_DN46616_c0_g4_i7	B-12-9	B2-S	76.8882	1.67237	39.2803	5.82563	1.33271	4.37127	1.23525e-05	0.000595605	PREDICTED: Setaria italica glutathione synthetase, chloroplastic (LOC101778090), mRNA
apomictic upregulated	TRINITY_DN40322_c2_g2_i5	B-12-9	B2-S	78.2265	0	39.1133	8.0961	1.85211	4.37129	1.23515e-05	0.000595605
apomictic upregulated	TRINITY_DN33070_c3_g1_i6	B-12-9	B2-S	57.0307	0	28.5154	7.64407	1.74932	4.36974	1.24397e-05	0.000598565	PREDICTED: Setaria italica GDSL esterase/lipase LTL1 (LOC101762515), mRNA
apomictic upregulated	TRINITY_DN36406_c0_g1_i1	B-12-9	B2-S	44.8984	0	22.4492	7.29951	1.67246	4.36454	1.27388e-05	0.000610425	PREDICTED: Setaria italica protein DELETION OF SUV3 SUPPRESSOR 1(I) (LOC101753815), mRNA
apomictic upregulated	TRINITY_DN49158_c0_g1_i1	B-12-9	B2-S	86.9794	0.874594	43.927	6.4952	1.4886	4.3633	1.28112e-05	0.00061326	PREDICTED: Setaria italica E3 ubiquitin-protein ligase At3g02290 (LOC101772672), transcript variant X2, mRNA
apomictic upregulated	TRINITY_DN31725_c0_g1_i2	B-12-9	B2-S	230.096	33.3119	131.704	2.77275	0.636189	4.35837	1.31035e-05	0.000625312	Oryza sativa Indica Group cultivar Shuhui498 chromosome 5 sequence
apomictic upregulated	TRINITY_DN46629_c0_g1_i6	B-12-9	B2-S	256.604	0.874594	128.739	8.07684	1.85384	4.35682	1.31966e-05	0.000629109	PREDICTED: Setaria italica bax inhibitor 1 (LOC101754865), mRNA
apomictic upregulated	TRINITY_DN39154_c1_g1_i12	B-12-9	B2-S	147.709	0	73.8545	9.0157	2.06997	4.35547	1.32779e-05	0.000631334	PREDICTED: Setaria italica uncharacterized LOC101773583 (LOC101773583), transcript variant X2, mRNA
apomictic upregulated	TRINITY_DN36456_c0_g1_i1	B-12-9	B2-S	78.2018	0.514425	39.3581	7.323	1.68137	4.35537	1.32841e-05	0.000631334
apomictic upregulated	TRINITY_DN40980_c2_g2_i3	B-12-9	B2-S	82.7451	0	41.3725	8.18002	1.87845	4.35466	1.33275e-05	0.000632749
apomictic upregulated	TRINITY_DN44192_c1_g1_i2	B-12-9	B2-S	62.8546	0	31.4273	7.78051	1.78818	4.35108	1.35472e-05	0.000641864
apomictic upregulated	TRINITY_DN48881_c1_g1_i4	B-12-9	B2-S	40.7731	0	20.3865	7.16001	1.64781	4.34517	1.39171e-05	0.000658718	PREDICTED: Setaria italica uncharacterized protein At5g03900, chloroplastic (LOC101779765), transcript variant X2, mRNA
apomictic upregulated	TRINITY_DN33411_c3_g1_i3	B-12-9	B2-S	96.0688	0	48.0344	8.39402	1.93244	4.34374	1.40077e-05	0.00066233
apomictic upregulated	TRINITY_DN39133_c1_g1_i2	B-12-9	B2-S	258.002	18.9997	138.501	3.74303	0.862964	4.33741	1.44172e-05	0.000679706	PREDICTED: Panicum hallii uncharacterized LOC112899754 (LOC112899754), mRNA
apomictic upregulated	TRINITY_DN46491_c1_g2_i3	B-12-9	B2-S	60.0327	0.647038	30.3398	6.95054	1.60275	4.33664	1.44678e-05	0.000681309	PREDICTED: Setaria italica beta-glucosidase 31 (LOC101784113), mRNA
apomictic upregulated	TRINITY_DN33767_c0_g1_i2	B-12-9	B2-S	43.0299	0	21.5149	7.2325	1.66894	4.33359	1.46697e-05	0.000690118	PREDICTED: Setaria italica non-structural maintenance of chromosomes element 4 homolog A (LOC101784883), transcript variant X1, mRNA
apomictic upregulated	TRINITY_DN29669_c0_g1_i2	B-12-9	B2-S	65.1758	2.21614	33.696	4.94431	1.14101	4.33329	1.46897e-05	0.000690225	PREDICTED: Panicum hallii cyclin-L1-1 (LOC112894548), mRNA
apomictic upregulated	TRINITY_DN35267_c3_g4_i1	B-12-9	B2-S	70.925	1.02533	35.9751	6.41271	1.47993	4.33311	1.47018e-05	0.000690225
apomictic upregulated	TRINITY_DN40139_c0_g1_i4	B-12-9	B2-S	38.3618	0	19.1809	7.07205	1.6332	4.33019	1.48981e-05	0.000695918	PREDICTED: Setaria italica chlorophyllide a oxygenase, chloroplastic (LOC101772993), mRNA
apomictic upregulated	TRINITY_DN41570_c0_g1_i1	B-12-9	B2-S	159.427	0.514425	79.9709	8.33884	1.92615	4.32928	1.49594e-05	0.00069738	PREDICTED: Setaria italica 60S ribosomal protein L36-3 (LOC101785624), transcript variant X2, mRNA
apomictic upregulated	TRINITY_DN45282_c1_g3_i1	B-12-9	B2-S	44.7438	0	22.3719	7.29332	1.68463	4.32932	1.49571e-05	0.00069738
apomictic upregulated	TRINITY_DN38469_c0_g3_i3	B-12-9	B2-S	58.8193	0	29.4097	7.68829	1.77598	4.32904	1.49758e-05	0.000697443	PREDICTED: Setaria italica non-specific lipid-transfer protein 2P (LOC101782694), mRNA
apomictic upregulated	TRINITY_DN37612_c1_g2_i5	B-12-9	B2-S	77.2734	0.514425	38.8939	7.30892	1.6885	4.32864	1.50031e-05	0.000698013	PREDICTED: Setaria italica probable S-adenosylmethionine carrier 2, chloroplastic (LOC101768728), transcript variant X2, misc_RNA
apomictic upregulated	TRINITY_DN37829_c3_g1_i1	B-12-9	B2-S	664.056	1.94111	332.999	8.5911	1.98551	4.3269	1.51221e-05	0.000702567	PREDICTED: Setaria italica annexin D7 (LOC101772684), mRNA
apomictic upregulated	TRINITY_DN43581_c0_g1_i5	B-12-9	B2-S	41.8785	0	20.9393	7.19723	1.66342	4.32677	1.51313e-05	0.000702567	PREDICTED: Setaria italica serine/arginine-rich-splicing factor SR34 (LOC101768233), transcript variant X2, mRNA
apomictic upregulated	TRINITY_DN46474_c1_g2_i2	B-12-9	B2-S	38.4966	0	19.2483	7.07504	1.63614	4.32421	1.53079e-05	0.000709346	PREDICTED: Setaria italica sm-like protein LSM3B (LOC101757263), mRNA
apomictic upregulated	TRINITY_DN32656_c0_g2_i2	B-12-9	B2-S	95.6599	0.756584	48.2083	6.85411	1.58576	4.32229	1.54417e-05	0.000714835	PREDICTED: Panicum hallii uncharacterized LOC112879617 (LOC112879617), mRNA
apomictic upregulated	TRINITY_DN38120_c0_g1_i3	B-12-9	B2-S	68.3143	0.514425	34.4144	7.13405	1.65232	4.31761	1.57728e-05	0.00072726
apomictic upregulated	TRINITY_DN41353_c3_g3_i2	B-12-9	B2-S	45.1701	0	22.5851	7.30477	1.69212	4.31693	1.58217e-05	0.000728789	PREDICTED: Setaria italica histidine protein methyltransferase 1 homolog (LOC101754804), transcript variant X2, mRNA
apomictic upregulated	TRINITY_DN34552_c2_g1_i1	B-12-9	B2-S	253.311	6.06332	129.687	5.43696	1.2598	4.31572	1.59082e-05	0.000731322	Pennisetum glaucum heat shock protein 90 (Hsp90) gene, complete cds
apomictic upregulated	TRINITY_DN23186_c0_g1_i1	B-12-9	B2-S	48.5183	0	24.2591	7.40775	1.71723	4.31377	1.60497e-05	0.000737094
apomictic upregulated	TRINITY_DN33294_c0_g1_i1	B-12-9	B2-S	76.0743	0.514425	38.2944	7.28631	1.69107	4.3087	1.6422e-05	0.000750476	PREDICTED: Setaria italica CBS domain-containing protein CBSX6 (LOC101763410), mRNA
apomictic upregulated	TRINITY_DN48113_c0_g4_i2	B-12-9	B2-S	34.7668	0	17.3834	6.92502	1.6086	4.305	1.66982e-05	0.000761806
apomictic upregulated	TRINITY_DN43996_c1_g1_i4	B-12-9	B2-S	41.842	0	20.921	7.19446	1.67155	4.30405	1.677e-05	0.000762625	PREDICTED: Setaria italica beta-glucuronosyltransferase GlcAT14A (LOC101765146), mRNA
apomictic upregulated	TRINITY_DN48759_c1_g1_i6	B-12-9	B2-S	41.3202	0	20.6601	7.17958	1.66848	4.30307	1.68445e-05	0.000764045
apomictic upregulated	TRINITY_DN40313_c1_g4_i4	B-12-9	B2-S	65.8213	0	32.9106	7.84919	1.82518	4.3005	1.70411e-05	0.000771244	PREDICTED: Setaria italica uncharacterized LOC101757205 (LOC101757205), mRNA
apomictic upregulated	TRINITY_DN26019_c0_g1_i1	B-12-9	B2-S	253.094	3.85855	128.476	5.98454	1.3916	4.30048	1.70427e-05	0.000771244
apomictic upregulated	TRINITY_DN37172_c1_g1_i12	B-12-9	B2-S	93.5506	0	46.7753	8.35747	1.94453	4.29793	1.72398e-05	0.000779405	PREDICTED: Setaria italica GATA transcription factor 20 (LOC101766092), transcript variant X2, mRNA
apomictic upregulated	TRINITY_DN37940_c0_g1_i1	B-12-9	B2-S	403.483	66.4592	234.971	2.61238	0.607931	4.29716	1.73001e-05	0.000780606	PREDICTED: Setaria italica succinate dehydrogenase subunit 6, mitochondrial (LOC101779244), mRNA
apomictic upregulated	TRINITY_DN48176_c2_g1_i10	B-12-9	B2-S	163.178	0	81.5888	9.15797	2.13146	4.29657	1.73461e-05	0.000781922	PREDICTED: Setaria italica phosphoribosylaminoimidazole-succinocarboxamide synthase, chloroplastic (LOC101757372), transcript variant X2, mRNA
apomictic upregulated	TRINITY_DN41000_c2_g1_i3	B-12-9	B2-S	55.5548	0.738461	28.1467	5.88876	1.37181	4.2927	1.76511e-05	0.000794095	PREDICTED: Setaria italica macrophage migration inhibitory factor homolog (LOC101764466), mRNA
apomictic upregulated	TRINITY_DN36923_c2_g1_i3	B-12-9	B2-S	45.9933	0	22.9966	7.33458	1.70864	4.29264	1.76558e-05	0.000794095	PREDICTED: Setaria italica uncharacterized LOC101762825 (LOC101762825), mRNA
apomictic upregulated	TRINITY_DN32197_c0_g1_i2	B-12-9	B2-S	64.6914	0.647038	32.6692	7.05468	1.64421	4.29062	1.78172e-05	0.000800048
apomictic upregulated	TRINITY_DN42168_c0_g1_i4	B-12-9	B2-S	92.079	0	46.0395	8.33425	1.94408	4.287	1.81102e-05	0.000811633	PREDICTED: Setaria italica UDP-glucuronate 4-epimerase 1 (LOC101770201), mRNA
apomictic upregulated	TRINITY_DN38595_c1_g3_i5	B-12-9	B2-S	51.5706	0	25.7853	7.49796	1.7495	4.28577	1.82106e-05	0.000815347	PREDICTED: Setaria italica alpha-soluble NSF attachment protein (LOC101754576), mRNA
apomictic upregulated	TRINITY_DN45544_c0_g1_i1	B-12-9	B2-S	85.4942	0	42.7471	8.22443	1.91933	4.28505	1.827e-05	0.000817218	PREDICTED: Setaria italica elongator complex protein 2 (LOC101779393), mRNA
apomictic upregulated	TRINITY_DN46041_c2_g1_i2	B-12-9	B2-S	70.6165	0	35.3083	7.95177	1.85698	4.2821	1.85139e-05	0.000824944	PREDICTED: Setaria italica histone-lysine N-methyltransferase TRX1 (LOC101754263), transcript variant X3, mRNA
apomictic upregulated	TRINITY_DN33158_c0_g2_i2	B-12-9	B2-S	50.0137	0	25.0068	7.45448	1.74081	4.28219	1.85064e-05	0.000824944
apomictic upregulated	TRINITY_DN38769_c0_g2_i1	B-12-9	B2-S	140.904	2.9469	71.9255	5.67795	1.32644	4.28058	1.86404e-05	0.000828989	PREDICTED: Setaria italica BTB/POZ and MATH domain-containing protein 5 (LOC101766014), transcript variant X1, mRNA
apomictic upregulated	TRINITY_DN45213_c0_g2_i4	B-12-9	B2-S	48.1579	0	24.0789	7.3968	1.72834	4.27972	1.87127e-05	0.000831408
apomictic upregulated	TRINITY_DN46453_c0_g2_i2	B-12-9	B2-S	78.6944	0	39.3472	8.10628	1.89438	4.27913	1.87628e-05	0.000832835
apomictic upregulated	TRINITY_DN40088_c1_g5_i1	B-12-9	B2-S	112.377	0.360169	56.3687	7.47314	1.74737	4.27679	1.89608e-05	0.000840821
apomictic upregulated	TRINITY_DN49129_c3_g1_i5	B-12-9	B2-S	80.9861	0.514425	40.7503	7.36989	1.72426	4.27423	1.91802e-05	0.000848114
apomictic upregulated	TRINITY_DN47570_c0_g1_i4	B-12-9	B2-S	110.23	1.08051	55.6555	6.29009	1.47202	4.27312	1.9276e-05	0.000851541	PREDICTED: Setaria italica ADP-glucose phosphorylase (LOC101771800), mRNA
apomictic upregulated	TRINITY_DN43020_c3_g1_i7	B-12-9	B2-S	148.236	4.33516	76.2854	5.06676	1.18586	4.27263	1.93177e-05	0.000852571	PREDICTED: Panicum hallii pectinesterase inhibitor 8-like (LOC112874415), mRNA
apomictic upregulated	TRINITY_DN44382_c1_g1_i14	B-12-9	B2-S	43.1467	0.378292	21.7625	6.4794	1.51694	4.27137	1.94273e-05	0.000856592	PREDICTED: Setaria italica cyclin-dependent kinases regulatory subunit 1 (LOC101767461), mRNA
apomictic upregulated	TRINITY_DN34001_c1_g2_i2	B-12-9	B2-S	164.42	3.56383	83.9917	5.57609	1.30618	4.269	1.96352e-05	0.000864935	PREDICTED: Setaria italica 60S acidic ribosomal protein P3 (LOC101759468), mRNA
apomictic upregulated	TRINITY_DN36961_c0_g1_i3	B-12-9	B2-S	508.083	67.8396	287.961	2.91013	0.682548	4.26362	2.01139e-05	0.000884345
apomictic upregulated	TRINITY_DN47673_c2_g1_i1	B-12-9	B2-S	62.3939	0	31.1969	7.77006	1.8235	4.26107	2.0345e-05	0.000892709	PREDICTED: Setaria italica protein ETHYLENE-INSENSITIVE 2 (LOC101769406), mRNA
apomictic upregulated	TRINITY_DN41432_c2_g1_i1	B-12-9	B2-S	32.5626	0	16.2813	6.83499	1.6045	4.25988	2.04536e-05	0.000895039	Setaria viridis Si7PPO gene for polyphenol oxidase, complete cds, bio_material: USDA:GRIN:PI 408810
apomictic upregulated	TRINITY_DN47122_c2_g1_i1	B-12-9	B2-S	97.9344	0	48.9672	8.42272	1.9777	4.25885	2.0548e-05	0.000898322	PREDICTED: Setaria italica ABC transporter C family member 14 (LOC101781364), mRNA
apomictic upregulated	TRINITY_DN35917_c2_g1_i5	B-12-9	B2-S	83.2619	1.29408	42.278	6.58837	1.54739	4.25773	2.06511e-05	0.000901648	PREDICTED: Setaria italica uncharacterized LOC101756627 (LOC101756627), mRNA
apomictic upregulated	TRINITY_DN35309_c0_g4_i1	B-12-9	B2-S	32.7241	0	16.362	6.84244	1.60711	4.2576	2.0663e-05	0.000901648
apomictic upregulated	TRINITY_DN35155_c1_g5_i1	B-12-9	B2-S	48.1565	0	24.0782	7.40101	1.73847	4.25719	2.07011e-05	0.000901834
apomictic upregulated	TRINITY_DN41744_c1_g2_i2	B-12-9	B2-S	83.9301	0	41.9651	8.19998	1.92915	4.25058	2.13221e-05	0.000924442
apomictic upregulated	TRINITY_DN31540_c0_g1_i1	B-12-9	B2-S	67.8869	0.514425	34.2007	7.12116	1.67593	4.24908	2.14654e-05	0.000927934	PREDICTED: Panicum hallii uncharacterized LOC112873061 (LOC112873061), mRNA
apomictic upregulated	TRINITY_DN40111_c0_g1_i4	B-12-9	B2-S	382.812	62.2385	222.525	2.6153	0.615446	4.24944	2.14304e-05	0.000927934	PREDICTED: Setaria italica probable N-acetyl-gamma-glutamyl-phosphate reductase, chloroplastic (LOC101753911), transcript variant X2, mRNA
apomictic upregulated	TRINITY_DN49141_c0_g3_i4	B-12-9	B2-S	41.0316	0	20.5158	7.16449	1.68609	4.24918	2.14558e-05	0.000927934
apomictic upregulated	TRINITY_DN40760_c0_g1_i3	B-12-9	B2-S	123.099	0	61.5496	8.75224	2.06045	4.24773	2.15944e-05	0.000931853	PREDICTED: Panicum hallii uncharacterized LOC112882701 (LOC112882701), mRNA
apomictic upregulated	TRINITY_DN47030_c0_g1_i1	B-12-9	B2-S	110.96	3.83609	57.3983	4.94503	1.16427	4.24734	2.16326e-05	0.000932164	PREDICTED: Setaria italica aquaporin TIP3-1 (LOC101784987), mRNA
apomictic upregulated	TRINITY_DN31833_c0_g2_i2	B-12-9	B2-S	34.7774	0	17.3887	6.93026	1.63223	4.2459	2.17721e-05	0.000935093	PREDICTED: Setaria italica telomere repeat-binding protein 5 (LOC101758785), mRNA
apomictic upregulated	TRINITY_DN35950_c3_g1_i2	B-12-9	B2-S	42.1641	0.360169	21.2622	6.01553	1.41691	4.24552	2.18085e-05	0.000935787
apomictic upregulated	TRINITY_DN34099_c0_g1_i2	B-12-9	B2-S	99.6321	0.69451	50.1633	7.11648	1.67855	4.23966	2.23858e-05	0.000955258	PREDICTED: Setaria italica mitochondrial proton/calcium exchanger protein (LOC101770330), mRNA
apomictic upregulated	TRINITY_DN30530_c0_g1_i2	B-12-9	B2-S	366.878	7.62834	187.253	5.51451	1.30259	4.2335	2.30083e-05	0.000979118
apomictic upregulated	TRINITY_DN43589_c0_g1_i1	B-12-9	B2-S	42.8358	0	21.4179	7.22864	1.70893	4.22993	2.33769e-05	0.000992537	PREDICTED: Setaria italica probable protein kinase At2g41970 (LOC101757415), transcript variant X8, mRNA
apomictic upregulated	TRINITY_DN34651_c4_g5_i5	B-12-9	B2-S	457.257	0.360169	228.809	9.53163	2.2558	4.22538	2.38538e-05	0.00101047
apomictic upregulated	TRINITY_DN45773_c0_g1_i3	B-12-9	B2-S	35.3281	0	17.6641	6.95355	1.64586	4.22486	2.39086e-05	0.00101186	PREDICTED: Setaria italica vacuolar protein sorting-associated protein 41 homolog (LOC101778884), mRNA
apomictic upregulated	TRINITY_DN48158_c2_g1_i3	B-12-9	B2-S	75.3851	0.514425	37.9498	7.26764	1.72081	4.22339	2.40656e-05	0.00101758	PREDICTED: Setaria italica F-box protein At1g47340 (LOC101782275), mRNA
apomictic upregulated	TRINITY_DN45067_c1_g3_i3	B-12-9	B2-S	142.122	4.3401	73.2308	5.03234	1.19257	4.21975	2.44573e-05	0.00103132	Setaria viridis chloroplast, complete genome
apomictic upregulated	TRINITY_DN32873_c0_g1_i2	B-12-9	B2-S	54.5812	0	27.2906	7.5811	1.79751	4.21755	2.46969e-05	0.00103828	PREDICTED: Setaria italica universal stress protein PHOS34 (LOC101766575), mRNA
apomictic upregulated	TRINITY_DN49130_c2_g3_i1	B-12-9	B2-S	57.2069	0.827122	29.017	6.31067	1.49666	4.21649	2.48135e-05	0.00103973	PREDICTED: Setaria italica hydroxyproline O-galactosyltransferase GALT5 (LOC101770217), mRNA
apomictic upregulated	TRINITY_DN40118_c3_g1_i2	B-12-9	B2-S	348.529	0	174.264	10.2536	2.43229	4.2156	2.4911e-05	0.00104193	PREDICTED: Setaria italica glycine-rich selenoprotein (LOC101784030), transcript variant X2, mRNA
apomictic upregulated	TRINITY_DN39881_c0_g2_i2	B-12-9	B2-S	95.7059	0.360169	48.033	7.23769	1.71855	4.2115	2.53682e-05	0.00105914
apomictic upregulated	TRINITY_DN44337_c1_g2_i6	B-12-9	B2-S	37.2258	0	18.6129	7.02312	1.66832	4.2097	2.55712e-05	0.0010657	PREDICTED: Setaria italica L-galactose dehydrogenase (LOC101762145), mRNA
apomictic upregulated	TRINITY_DN47460_c0_g1_i3	B-12-9	B2-S	364.538	42.6663	203.602	3.08107	0.731979	4.20923	2.56241e-05	0.00106599	PREDICTED: Setaria italica uncharacterized LOC101764938 (LOC101764938), transcript variant X2, mRNA
apomictic upregulated	TRINITY_DN46522_c0_g2_i1	B-12-9	B2-S	36.5238	0	18.2619	6.99951	1.66364	4.20734	2.58398e-05	0.00107303	PREDICTED: Setaria italica bifunctional aspartokinase/homoserine dehydrogenase 1 (LOC101766320), mRNA
apomictic upregulated	TRINITY_DN35840_c7_g1_i4	B-12-9	B2-S	70.8604	0	35.4302	7.95412	1.89098	4.20635	2.5953e-05	0.00107677	PREDICTED: Setaria italica uncharacterized LOC101757698 (LOC101757698), ncRNA
apomictic upregulated	TRINITY_DN47425_c2_g3_i1	B-12-9	B2-S	39.3201	0	19.6601	7.10829	1.69203	4.20105	2.65681e-05	0.00109836
apomictic upregulated	TRINITY_DN44947_c2_g2_i3	B-12-9	B2-S	70.4834	2.85472	36.6691	4.67271	1.11249	4.20023	2.6664e-05	0.00110135	PREDICTED: Setaria italica uncharacterized LOC101760843 (LOC101760843), mRNA
apomictic upregulated	TRINITY_DN49368_c0_g1_i3	B-12-9	B2-S	300.357	5.87144	153.114	5.59074	1.3313	4.19945	2.67562e-05	0.00110206	PREDICTED: Setaria italica protein ROOT PRIMORDIUM DEFECTIVE 1 (LOC101771606), transcript variant X5, mRNA
apomictic upregulated	TRINITY_DN43451_c3_g1_i11	B-12-9	B2-S	39.8976	0	19.9488	7.12389	1.69654	4.19908	2.68001e-05	0.00110206	PREDICTED: Setaria italica succinate dehydrogenase [ubiquinone] iron-sulfur subunit 1, mitochondrial (LOC101774368), transcript variant X1, mRNA
apomictic upregulated	TRINITY_DN41990_c2_g1_i4	B-12-9	B2-S	120.148	0.900423	60.524	6.66014	1.58589	4.19963	2.67354e-05	0.00110206
apomictic upregulated	TRINITY_DN46524_c0_g1_i1	B-12-9	B2-S	86.6231	0.514425	43.5688	7.46522	1.77818	4.19823	2.69007e-05	0.00110522	PREDICTED: Setaria italica phosphopantetheine adenylyltransferase 1 (LOC101762227), mRNA
apomictic upregulated	TRINITY_DN42849_c1_g3_i1	B-12-9	B2-S	129.529	0.756584	65.1426	7.27308	1.73259	4.1978	2.6952e-05	0.00110634
apomictic upregulated	TRINITY_DN37217_c0_g3_i4	B-12-9	B2-S	122.522	0	61.261	8.74599	2.08426	4.19621	2.71418e-05	0.00111217	PREDICTED: Setaria italica actin-depolymerizing factor 5 (LOC101777854), mRNA
apomictic upregulated	TRINITY_DN46514_c1_g1_i3	B-12-9	B2-S	86.6092	0	43.3046	8.24367	1.96528	4.19466	2.73282e-05	0.00111685	PREDICTED: Setaria italica methionine aminopeptidase 2B (LOC101761526), mRNA
apomictic upregulated	TRINITY_DN48913_c1_g1_i19	B-12-9	B2-S	45.2161	0	22.608	7.30503	1.74244	4.1924	2.76015e-05	0.00112603
apomictic upregulated	TRINITY_DN46871_c2_g2_i2	B-12-9	B2-S	53.689	0	26.8445	7.55746	1.80299	4.19162	2.76975e-05	0.00112895
apomictic upregulated	TRINITY_DN44235_c0_g1_i9	B-12-9	B2-S	35.013	0	17.5065	6.9381	1.65531	4.19142	2.77219e-05	0.00112896	PREDICTED: Setaria italica GTPase LSG1-2 (LOC101769459), mRNA
apomictic upregulated	TRINITY_DN34043_c0_g1_i2	B-12-9	B2-S	110.073	0.647038	55.36	7.8066	1.86288	4.1906	2.78213e-05	0.00113102	PREDICTED: Setaria italica ubiquitin-conjugating enzyme E2 20 (LOC101754884), mRNA
apomictic upregulated	TRINITY_DN40591_c1_g2_i1	B-12-9	B2-S	153.905	0	76.9526	9.0748	2.16592	4.18982	2.79179e-05	0.0011334	PREDICTED: Panicum hallii ethylene-responsive transcription factor ERF073-like (LOC112877737), mRNA
apomictic upregulated	TRINITY_DN39871_c0_g1_i1	B-12-9	B2-S	89.1089	0	44.5545	8.28496	1.97745	4.18973	2.79288e-05	0.0011334	PREDICTED: Setaria italica vacuolar protein sorting-associated protein 26A (LOC101775782), mRNA
apomictic upregulated	TRINITY_DN48597_c1_g2_i4	B-12-9	B2-S	112.031	0	56.0154	8.61578	2.05689	4.18873	2.80515e-05	0.00113575	PREDICTED: Setaria italica acylamino-acid-releasing enzyme 2 (LOC101785236), transcript variant X2, mRNA
apomictic upregulated	TRINITY_DN36076_c3_g1_i4	B-12-9	B2-S	140.443	1.11675	70.78	6.82494	1.6311	4.18427	2.86089e-05	0.00115393	PREDICTED: Setaria italica bidirectional sugar transporter SWEET15 (LOC101784612), mRNA
apomictic upregulated	TRINITY_DN41088_c0_g1_i1	B-12-9	B2-S	42.5176	0	21.2588	7.21573	1.72495	4.18314	2.87505e-05	0.00115864	PREDICTED: Setaria italica tobamovirus multiplication protein 1 (LOC101758541), mRNA
apomictic upregulated	TRINITY_DN36884_c0_g1_i5	B-12-9	B2-S	148.288	0.720338	74.5043	7.2431	1.73282	4.17994	2.91589e-05	0.00117408	PREDICTED: Setaria italica ER membrane protein complex subunit 6 (LOC101755029), mRNA
apomictic upregulated	TRINITY_DN35419_c1_g1_i4	B-12-9	B2-S	56.8031	0	28.4016	7.63471	1.8267	4.17951	2.92132e-05	0.00117524	PREDICTED: Setaria italica NADP-dependent malic enzyme (LOC101779095), transcript variant X2, mRNA
apomictic upregulated	TRINITY_DN35933_c4_g3_i2	B-12-9	B2-S	144.717	0	72.3585	8.98603	2.15132	4.17699	2.95394e-05	0.00118426	PREDICTED: Panicum hallii mavicyanin (LOC112883049), mRNA
apomictic upregulated	TRINITY_DN42104_c2_g2_i2	B-12-9	B2-S	222.449	10.4633	116.456	4.40525	1.05473	4.17668	2.95793e-05	0.00118483	PREDICTED: Setaria italica protein RTF1 homolog (LOC101769588), mRNA
apomictic upregulated	TRINITY_DN31544_c0_g1_i1	B-12-9	B2-S	108.428	1.54328	54.9858	6.30294	1.50953	4.17543	2.97421e-05	0.0011893
apomictic upregulated	TRINITY_DN35179_c1_g2_i1	B-12-9	B2-S	158.325	2.95042	80.6375	5.82513	1.39548	4.17429	2.98921e-05	0.00119119	PREDICTED: Setaria italica auxin response factor 22 (LOC101785366), mRNA
apomictic upregulated	TRINITY_DN39653_c1_g1_i1	B-12-9	B2-S	40.7776	0	20.3888	7.15843	1.71508	4.17381	2.99542e-05	0.00119264	Eremochloa zeylanica clone S123 microsatellite sequences
apomictic upregulated	TRINITY_DN48923_c1_g3_i1	B-12-9	B2-S	61.1816	0	30.5908	7.74162	1.85494	4.1735	2.9995e-05	0.00119324	PREDICTED: Setaria italica ATG8-interacting protein 1 (LOC101762613), transcript variant X4, mRNA
apomictic upregulated	TRINITY_DN42274_c0_g1_i5	B-12-9	B2-S	62.5002	1.02885	31.7645	6.1935	1.48425	4.1728	3.00879e-05	0.00119591	PREDICTED: Setaria italica DEAD-box ATP-dependent RNA helicase 6 (LOC101761961), mRNA
apomictic upregulated	TRINITY_DN40397_c1_g1_i8	B-12-9	B2-S	462.817	67.4918	265.155	2.78706	0.667999	4.17225	3.01606e-05	0.00119777	PREDICTED: Setaria italica dynamin-related protein 5A (LOC101762132), mRNA
apomictic upregulated	TRINITY_DN41006_c1_g1_i2	B-12-9	B2-S	39.962	0	19.981	7.13128	1.71148	4.16673	3.08999e-05	0.00122399	PREDICTED: Setaria italica uncharacterized LOC101756931 (LOC101756931), mRNA
apomictic upregulated	TRINITY_DN46618_c1_g2_i2	B-12-9	B2-S	51.5619	0	25.7809	7.49905	1.79993	4.1663	3.09588e-05	0.00122527
apomictic upregulated	TRINITY_DN46185_c1_g1_i1	B-12-9	B2-S	37.5271	0	18.7635	7.0392	1.6909	4.16299	3.14104e-05	0.00123892	PREDICTED: Setaria italica xyloglucan galactosyltransferase XLT2-like (LOC101783174), mRNA
apomictic upregulated	TRINITY_DN36592_c3_g1_i4	B-12-9	B2-S	385.551	0	192.775	10.399	2.49881	4.16157	3.16074e-05	0.00124563
apomictic upregulated	TRINITY_DN42122_c1_g4_i3	B-12-9	B2-S	30.2926	0	15.1463	6.73175	1.61829	4.1598	3.18529e-05	0.00125424
apomictic upregulated	TRINITY_DN44831_c1_g1_i1	B-12-9	B2-S	33.335	0	16.6675	6.86973	1.65239	4.15744	3.21832e-05	0.00126296	PREDICTED: Setaria italica uncharacterized LOC101767640 (LOC101767640), mRNA
apomictic upregulated	TRINITY_DN42120_c1_g3_i2	B-12-9	B2-S	50.5156	0.514425	25.515	6.70154	1.61244	4.15616	3.23644e-05	0.00126792	PREDICTED: Setaria italica nudC domain-containing protein 2 (LOC101785989), mRNA
apomictic upregulated	TRINITY_DN35328_c3_g1_i5	B-12-9	B2-S	83.3279	0	41.664	8.18958	1.97296	4.15091	3.31158e-05	0.00129299	PREDICTED: Setaria italica mediator of RNA polymerase II transcription subunit 22a (LOC101786996), mRNA
apomictic upregulated	TRINITY_DN49341_c0_g1_i10	B-12-9	B2-S	83.6223	0	41.8111	8.19304	1.97509	4.14818	3.35132e-05	0.00130741	PREDICTED: Setaria italica GTP-binding protein YPTM1 (LOC101755890), mRNA
apomictic upregulated	TRINITY_DN37378_c0_g1_i2	B-12-9	B2-S	270.839	33.0256	151.932	3.03608	0.732201	4.14651	3.3758e-05	0.00131585	PREDICTED: Setaria italica 50S ribosomal protein L31 (LOC101766940), mRNA
apomictic upregulated	TRINITY_DN33573_c0_g1_i3	B-12-9	B2-S	41.6758	1.8818	21.7788	4.43862	1.07128	4.14328	3.42376e-05	0.00133066	PREDICTED: Panicum hallii ubiquitin-like protein 5 (LOC112884704), mRNA
apomictic upregulated	TRINITY_DN29490_c0_g1_i3	B-12-9	B2-S	119.161	0	59.5803	8.70419	2.10131	4.14228	3.43871e-05	0.00133365
apomictic upregulated	TRINITY_DN35376_c0_g4_i1	B-12-9	B2-S	106.063	0	53.0313	8.5379	2.06273	4.13913	3.48619e-05	0.00134981
apomictic upregulated	TRINITY_DN42250_c0_g1_i1	B-12-9	B2-S	62.7199	0.378292	31.5491	7.00257	1.69217	4.13821	3.50018e-05	0.0013541	PREDICTED: Setaria italica 50S ribosomal protein L4, chloroplastic (LOC101778257), mRNA
apomictic upregulated	TRINITY_DN37327_c0_g3_i1	B-12-9	B2-S	61.0923	0	30.5461	7.74286	1.87148	4.1373	3.51418e-05	0.00135838	PREDICTED: Setaria italica protein GOS9 (LOC101783069), mRNA
apomictic upregulated	TRINITY_DN43228_c2_g1_i10	B-12-9	B2-S	34.2505	0	17.1252	6.90699	1.6699	4.13618	3.53134e-05	0.00136387
apomictic upregulated	TRINITY_DN36367_c3_g2_i6	B-12-9	B2-S	64.3197	1.02885	32.6743	6.22719	1.50596	4.13502	3.5492e-05	0.00136622	PREDICTED: Setaria italica mediator of RNA polymerase II transcription subunit 6 (LOC101761092), mRNA
apomictic upregulated	TRINITY_DN49009_c1_g1_i5	B-12-9	B2-S	132.035	1.23476	66.6349	6.5812	1.59255	4.1325	3.58837e-05	0.00138015	PREDICTED: Setaria italica serine/threonine-protein kinase D6PK (LOC101757498), transcript variant X1, mRNA
apomictic upregulated	TRINITY_DN44154_c1_g2_i1	B-12-9	B2-S	35.181	0	17.5905	6.94564	1.68207	4.12923	3.63984e-05	0.00139648	PREDICTED: Oryza sativa Japonica Group cationic amino acid transporter 1 (LOC4333545), mRNA
apomictic upregulated	TRINITY_DN49009_c1_g1_i3	B-12-9	B2-S	202.752	0.514425	101.633	8.67657	2.10125	4.12924	3.63961e-05	0.00139648	PREDICTED: Setaria italica neutral/alkaline invertase 3, chloroplastic (LOC101757111), mRNA
apomictic upregulated	TRINITY_DN37249_c0_g2_i9	B-12-9	B2-S	167.317	0	83.6585	9.19514	2.2283	4.12653	3.68284e-05	0.00141181	PREDICTED: Setaria italica cytochrome c1-2, heme protein, mitochondrial (LOC101771541), mRNA
apomictic upregulated	TRINITY_DN39521_c0_g1_i3	B-12-9	B2-S	63.9514	0.756584	32.354	6.28039	1.52239	4.12536	3.70149e-05	0.00141778
apomictic upregulated	TRINITY_DN34290_c2_g5_i3	B-12-9	B2-S	31.3673	0	15.6836	6.77718	1.64338	4.12393	3.72469e-05	0.00142432	Panicum virgatum clone PV_ABa103-H05, complete sequence
apomictic upregulated	TRINITY_DN45292_c1_g4_i5	B-12-9	B2-S	69.5862	0	34.7931	7.93022	1.92293	4.12403	3.72302e-05	0.00142432	PREDICTED: Setaria italica ras-related protein RABE1c (LOC101780246), mRNA
apomictic upregulated	TRINITY_DN39291_c2_g1_i11	B-12-9	B2-S	55.4926	0	27.7463	7.60264	1.84492	4.12085	3.77482e-05	0.00143756
apomictic upregulated	TRINITY_DN41056_c3_g1_i14	B-12-9	B2-S	29.0887	0	14.5444	6.67107	1.61998	4.11798	3.822e-05	0.00145315
apomictic upregulated	TRINITY_DN33330_c0_g1_i1	B-12-9	B2-S	97.562	0	48.781	8.41638	2.04394	4.11772	3.82646e-05	0.00145365	PREDICTED: Setaria italica uncharacterized LOC101770628 (LOC101770628), mRNA
apomictic upregulated	TRINITY_DN36957_c0_g2_i3	B-12-9	B2-S	38.4017	0	19.2009	7.0722	1.71788	4.11682	3.84135e-05	0.00145811	PREDICTED: Sorghum bicolor uncharacterized LOC110432443 (LOC110432443), ncRNA
apomictic upregulated	TRINITY_DN43790_c2_g1_i7	B-12-9	B2-S	150.779	0	75.3894	9.04389	2.19737	4.11579	3.85857e-05	0.00146345	PREDICTED: Setaria italica isoflavone reductase homolog IRL (LOC101775286), mRNA
apomictic upregulated	TRINITY_DN46013_c1_g1_i6	B-12-9	B2-S	194.491	1.89146	98.1911	6.65326	1.61666	4.11544	3.86436e-05	0.00146445	PREDICTED: Setaria italica histone-lysine N-methyltransferase, H3 lysine-9 specific SUVH4 (LOC101762014), mRNA
apomictic upregulated	TRINITY_DN39756_c0_g1_i6	B-12-9	B2-S	63.4592	0.647038	32.0531	7.02274	1.7068	4.11456	3.87926e-05	0.0014677	PREDICTED: Oryza sativa Japonica Group uncharacterized LOC4344639 (LOC4344639), mRNA
apomictic upregulated	TRINITY_DN28589_c0_g1_i2	B-12-9	B2-S	44.3614	0	22.1807	7.2824	1.7701	4.11412	3.88659e-05	0.0014686
apomictic upregulated	TRINITY_DN48627_c2_g1_i8	B-12-9	B2-S	49.7021	0	24.8511	7.44401	1.81041	4.11178	3.9262e-05	0.00148062	PREDICTED: Panicum hallii 5-formyltetrahydrofolate cyclo-ligase-like protein COG0212 (LOC112884719), transcript variant X4, mRNA
apomictic upregulated	TRINITY_DN30371_c0_g1_i2	B-12-9	B2-S	66.4219	0.180085	33.301	7.18526	1.74821	4.11007	3.95542e-05	0.00148922
apomictic upregulated	TRINITY_DN46262_c6_g1_i1	B-12-9	B2-S	114.686	1.02885	57.8573	7.00035	1.70392	4.10837	3.98462e-05	0.00149657
apomictic upregulated	TRINITY_DN33525_c0_g1_i1	B-12-9	B2-S	84.8007	0	42.4004	8.21407	1.99988	4.10729	4.00332e-05	0.00150238	PREDICTED: Setaria italica uncharacterized LOC101767070 (LOC101767070), transcript variant X1, mRNA
apomictic upregulated	TRINITY_DN35988_c2_g1_i4	B-12-9	B2-S	112.033	4.95989	58.4962	4.52368	1.10147	4.10693	4.00947e-05	0.00150256	PREDICTED: Setaria italica probable histone H2A variant 1 (LOC101757439), mRNA
apomictic upregulated	TRINITY_DN35336_c0_g3_i1	B-12-9	B2-S	58.2399	0	29.12	7.67396	1.86902	4.10587	4.02788e-05	0.00150794
apomictic upregulated	TRINITY_DN40319_c0_g3_i2	B-12-9	B2-S	60.9529	0.180085	30.5665	7.05942	1.71981	4.10477	4.04715e-05	0.00151393	PREDICTED: Setaria italica uncharacterized LOC101782711 (LOC101782711), mRNA
apomictic upregulated	TRINITY_DN32679_c0_g2_i1	B-12-9	B2-S	62.6196	0	31.3098	7.77771	1.89511	4.10409	4.05915e-05	0.00151719
apomictic upregulated	TRINITY_DN45212_c2_g1_i3	B-12-9	B2-S	131.748	1.02885	66.3882	7.18726	1.75253	4.10107	4.11241e-05	0.00153586
apomictic upregulated	TRINITY_DN37225_c0_g1_i2	B-12-9	B2-S	173.506	0	86.7529	9.24662	2.2549	4.10067	4.11949e-05	0.00153712	PREDICTED: Setaria italica fatty-acid-binding protein 1 (LOC101778731), mRNA
apomictic upregulated	TRINITY_DN46474_c1_g2_i1	B-12-9	B2-S	34.6277	0.378292	17.503	6.16099	1.50268	4.10001	4.13138e-05	0.00153923	PREDICTED: Setaria italica sm-like protein LSM3B (LOC101757263), mRNA
apomictic upregulated	TRINITY_DN40088_c1_g4_i1	B-12-9	B2-S	169.118	2.96996	86.0439	5.99409	1.46273	4.09787	4.16974e-05	0.00154855
apomictic upregulated	TRINITY_DN40224_c1_g1_i4	B-12-9	B2-S	44.8901	0	22.445	7.29712	1.78133	4.09644	4.19548e-05	0.00155561	PREDICTED: Setaria italica GDSL esterase/lipase At5g45910 (LOC101777316), mRNA
apomictic upregulated	TRINITY_DN31634_c0_g1_i2	B-12-9	B2-S	128.509	0.360169	64.4345	7.678	1.87443	4.09617	4.20037e-05	0.00155618
apomictic upregulated	TRINITY_DN28595_c0_g2_i1	B-12-9	B2-S	70.8429	0	35.4214	7.953	1.94207	4.09512	4.21956e-05	0.00156205	PREDICTED: Setaria italica uncharacterized LOC101772358 (LOC101772358), mRNA
apomictic upregulated	TRINITY_DN41213_c3_g2_i6	B-12-9	B2-S	70.9633	0	35.4816	7.95903	1.94493	4.09219	4.27323e-05	0.00157563	Panicum virgatum clone PV_ABa073-D05, complete sequence
apomictic upregulated	TRINITY_DN36601_c1_g1_i1	B-12-9	B2-S	171.656	2.81428	87.2352	5.98829	1.46355	4.09161	4.28389e-05	0.00157792	PREDICTED: Panicum hallii structural maintenance of chromosomes protein 3 (LOC112884748), transcript variant X2, mRNA
apomictic upregulated	TRINITY_DN36143_c2_g1_i4	B-12-9	B2-S	33.2131	0.180085	16.6966	6.17563	1.50939	4.09148	4.28626e-05	0.00157792	PREDICTED: Setaria italica uncharacterized LOC101786698 (LOC101786698), mRNA
apomictic upregulated	TRINITY_DN32211_c1_g1_i3	B-12-9	B2-S	136.717	0	68.3587	8.90366	2.17688	4.09009	4.312e-05	0.00158614	PREDICTED: Panicum hallii Golgi SNAP receptor complex member 1-1-like (LOC112879323), mRNA
apomictic upregulated	TRINITY_DN45331_c1_g1_i1	B-12-9	B2-S	48.3012	0	24.1506	7.40195	1.81031	4.08877	4.33672e-05	0.00159271	PREDICTED: Setaria italica uncharacterized LOC101770598 (LOC101770598), mRNA
apomictic upregulated	TRINITY_DN41110_c1_g1_i7	B-12-9	B2-S	133.458	5.44996	69.4541	4.54671	1.11245	4.0871	4.36791e-05	0.00160289	PREDICTED: Setaria italica UDP-xylose transporter 3 (LOC101786470), mRNA
apomictic upregulated	TRINITY_DN43990_c1_g1_i5	B-12-9	B2-S	45.0451	0.647038	22.8461	6.53073	1.5982	4.0863	4.38316e-05	0.00160685	PREDICTED: Setaria italica CHD3-type chromatin-remodeling factor PICKLE (LOC101757339), mRNA
apomictic upregulated	TRINITY_DN33714_c0_g1_i3	B-12-9	B2-S	61.3096	1.34155	31.3256	5.72322	1.40094	4.08527	4.40258e-05	0.00161179	PREDICTED: Setaria italica uncharacterized LOC101764593 (LOC101764593), mRNA
apomictic upregulated	TRINITY_DN34590_c0_g1_i1	B-12-9	B2-S	79.1751	0	39.5875	8.11658	1.98735	4.08412	4.42443e-05	0.00161713	PREDICTED: Setaria italica protein EXORDIUM-like 3 (LOC101762294), mRNA
apomictic upregulated	TRINITY_DN36565_c3_g1_i6	B-12-9	B2-S	44.51	0	22.255	7.28397	1.78514	4.08034	4.49697e-05	0.00163875	PREDICTED: Setaria italica 40S ribosomal protein S21 (LOC101771739), mRNA
apomictic upregulated	TRINITY_DN40570_c1_g1_i2	B-12-9	B2-S	50.8805	0.514425	25.6975	6.7073	1.64386	4.08021	4.49958e-05	0.00163875	PREDICTED: Setaria italica putative FBD-associated F-box protein At5g38570 (LOC111258033), mRNA
apomictic upregulated	TRINITY_DN47622_c1_g1_i2	B-12-9	B2-S	80.049	0	40.0245	8.1295	1.99255	4.07995	4.5045e-05	0.00163875	PREDICTED: Setaria italica uncharacterized LOC101773805 (LOC101773805), transcript variant X2, mRNA
apomictic upregulated	TRINITY_DN41442_c1_g2_i2	B-12-9	B2-S	35.5435	0	17.7718	6.96087	1.70657	4.07887	4.52543e-05	0.00164284	PREDICTED: Setaria italica uncharacterized LOC111257439 (LOC111257439), mRNA
apomictic upregulated	TRINITY_DN43169_c2_g2_i4	B-12-9	B2-S	65.908	2.1945	34.0512	4.90933	1.2038	4.07821	4.53838e-05	0.00164592
apomictic upregulated	TRINITY_DN35150_c2_g2_i1	B-12-9	B2-S	35.8711	1.00721	18.4392	5.19686	1.27453	4.07748	4.55271e-05	0.00164983	PREDICTED: Setaria italica protein EXORDIUM-like 1 (LOC101769607), mRNA
apomictic upregulated	TRINITY_DN47003_c0_g1_i3	B-12-9	B2-S	31.9443	0.180085	16.0622	6.12444	1.50364	4.07308	4.63953e-05	0.00167605	PREDICTED: Setaria italica protein-ribulosamine 3-kinase, chloroplastic (LOC101760144), mRNA
apomictic upregulated	TRINITY_DN36681_c2_g1_i2	B-12-9	B2-S	68.8726	0	34.4363	7.91288	1.94298	4.07256	4.64998e-05	0.00167852	PREDICTED: Setaria italica uncharacterized LOC101760027 (LOC101760027), transcript variant X3, mRNA
apomictic upregulated	TRINITY_DN36357_c1_g2_i2	B-12-9	B2-S	38.8484	0	19.4242	7.08867	1.74112	4.07133	4.67447e-05	0.00168473	PREDICTED: Setaria italica amino acid permease 3 (LOC101775488), mRNA
apomictic upregulated	TRINITY_DN38201_c2_g1_i4	B-12-9	B2-S	139.424	0	69.7118	8.9308	2.19485	4.06899	4.72173e-05	0.00169913	PREDICTED: Setaria italica 3-hydroxyisobutyryl-CoA hydrolase 1 (LOC101780931), mRNA
apomictic upregulated	TRINITY_DN33600_c6_g1_i1	B-12-9	B2-S	257.557	38.3594	147.958	2.76408	0.6794	4.06841	4.73351e-05	0.00170205
apomictic upregulated	TRINITY_DN39380_c0_g1_i5	B-12-9	B2-S	60.9417	0	30.4708	7.73827	1.90273	4.06693	4.76362e-05	0.00171155	PREDICTED: Setaria italica CSC1-like protein At4g35870 (LOC101757045), mRNA
apomictic upregulated	TRINITY_DN45250_c1_g1_i5	B-12-9	B2-S	44.2337	0	22.1169	7.27333	1.78863	4.06642	4.77418e-05	0.00171401	PREDICTED: Setaria italica actin-related protein 5 (LOC101769767), transcript variant X2, mRNA
apomictic upregulated	TRINITY_DN47860_c1_g1_i5	B-12-9	B2-S	81.3321	1.08051	41.2063	5.84071	1.43699	4.06454	4.81273e-05	0.00172651
apomictic upregulated	TRINITY_DN32264_c0_g1_i1	B-12-9	B2-S	83.4524	0	41.7262	8.1928	2.01636	4.06317	4.84115e-05	0.00173537	PREDICTED: Panicum hallii uncharacterized LOC112895319 (LOC112895319), mRNA
apomictic upregulated	TRINITY_DN33880_c2_g6_i2	B-12-9	B2-S	64.4123	0	32.2062	7.81754	1.92522	4.0606	4.89461e-05	0.00175047	Pennisetum glaucum BAC 311G2 complete sequence
apomictic upregulated	TRINITY_DN46555_c1_g4_i3	B-12-9	B2-S	77.7528	2.02759	39.8902	5.27469	1.29964	4.05859	4.93702e-05	0.0017627	PREDICTED: Setaria italica 3-ketoacyl-CoA synthase 6 (LOC101753692), mRNA
apomictic upregulated	TRINITY_DN39553_c0_g1_i2	B-12-9	B2-S	262.206	3.85916	133.032	6.18406	1.52381	4.05828	4.94363e-05	0.0017627
apomictic upregulated	TRINITY_DN39272_c1_g1_i4	B-12-9	B2-S	169.361	5.16842	87.2649	5.01948	1.23807	4.05428	5.02879e-05	0.00178881	PREDICTED: Setaria italica uncharacterized LOC101766405 (LOC101766405), mRNA
apomictic upregulated	TRINITY_DN49443_c0_g3_i3	B-12-9	B2-S	58.9343	0	29.4671	7.69168	1.89756	4.05346	5.04662e-05	0.0017924	PREDICTED: Setaria italica protein ROOT PRIMORDIUM DEFECTIVE 1 (LOC101774841), transcript variant X3, mRNA
apomictic upregulated	TRINITY_DN43249_c2_g1_i1	B-12-9	B2-S	60.521	0	30.2605	7.72599	1.9065	4.05244	5.06862e-05	0.00179609	PREDICTED: Setaria italica BTB/POZ domain-containing protein At3g49900 (LOC101779278), mRNA
apomictic upregulated	TRINITY_DN47353_c0_g1_i16	B-12-9	B2-S	57.2063	1.02533	29.1158	6.09717	1.50526	4.05057	5.1093e-05	0.00180636	PREDICTED: Setaria italica protein EMSY-LIKE 3 (LOC101778716), transcript variant X2, mRNA
apomictic upregulated	TRINITY_DN37058_c3_g1_i1	B-12-9	B2-S	63.4942	0.360169	31.9272	6.63953	1.63972	4.04918	5.13972e-05	0.00181435
apomictic upregulated	TRINITY_DN38789_c0_g1_i2	B-12-9	B2-S	60.5359	0.936668	30.7363	5.86862	1.44975	4.04803	5.16507e-05	0.00182053	PREDICTED: Setaria italica dicarboxylate transporter 2.1, chloroplastic (LOC101759872), mRNA
apomictic upregulated	TRINITY_DN42674_c1_g2_i3	B-12-9	B2-S	54.8564	0	27.4282	7.58782	1.87473	4.04742	5.17863e-05	0.00182353	PREDICTED: Sorghum bicolor alpha-galactosidase (LOC8057958), mRNA
apomictic upregulated	TRINITY_DN47587_c1_g1_i1	B-12-9	B2-S	91.432	0	45.716	8.32336	2.05724	4.04588	5.21274e-05	0.00183038	Saccharum hybrid cultivar BAC clone 265O22, cultivar R570 / TN - MULE TN domain
apomictic upregulated	TRINITY_DN48633_c0_g1_i5	B-12-9	B2-S	32.3142	0.514425	16.4143	6.06527	1.50091	4.04105	5.3213e-05	0.00185585	PREDICTED: Setaria italica putative receptor protein kinase CRINKLY4 (LOC101758009), transcript variant X3, mRNA
apomictic upregulated	TRINITY_DN49141_c0_g3_i2	B-12-9	B2-S	82.9525	0.756584	41.8545	6.6406	1.64326	4.0411	5.32007e-05	0.00185585
apomictic upregulated	TRINITY_DN40649_c1_g3_i2	B-12-9	B2-S	154.802	0.540254	77.6709	7.61083	1.88356	4.04067	5.32977e-05	0.00185741	PREDICTED: Setaria italica cyclin-B1-1 (LOC106804318), transcript variant X2, mRNA
apomictic upregulated	TRINITY_DN43502_c3_g1_i12	B-12-9	B2-S	60.8616	0.180085	30.5208	7.05915	1.7472	4.04028	5.33884e-05	0.00185798	PREDICTED: Setaria italica histone-lysine N-methyltransferase, H3 lysine-9 specific SUVH4 (LOC101756377), mRNA
apomictic upregulated	TRINITY_DN47907_c1_g2_i6	B-12-9	B2-S	29.4896	0.180085	14.8349	6.00704	1.4868	4.04025	5.33941e-05	0.00185798	PREDICTED: Setaria italica stress-response A/B barrel domain-containing protein UP3 (LOC101755488), mRNA
apomictic upregulated	TRINITY_DN40560_c0_g1_i1	B-12-9	B2-S	41.4579	0	20.7289	7.18338	1.77807	4.03998	5.34559e-05	0.00185874	PREDICTED: Setaria italica ethylene-responsive transcription factor CRF1 (LOC101782147), mRNA
apomictic upregulated	TRINITY_DN44338_c1_g1_i5	B-12-9	B2-S	303.496	0	151.748	10.0538	2.48902	4.03926	5.36196e-05	0.00186303	PREDICTED: Setaria italica small nuclear ribonucleoprotein E (LOC101786093), mRNA
apomictic upregulated	TRINITY_DN45883_c1_g2_i6	B-12-9	B2-S	70.4689	0	35.2345	7.94504	1.96746	4.03822	5.38574e-05	0.00186989	PREDICTED: Setaria italica exopolygalacturonase (LOC101779732), mRNA
apomictic upregulated	TRINITY_DN46307_c1_g1_i3	B-12-9	B2-S	72.1764	1.02533	36.6009	6.41455	1.58906	4.03669	5.42112e-05	0.00188077	PREDICTED: Setaria italica subtilisin-like protease SBT1.6 (LOC101778260), mRNA
apomictic upregulated	TRINITY_DN47098_c2_g1_i8	B-12-9	B2-S	36.3447	0	18.1724	6.99173	1.73334	4.03367	5.49119e-05	0.00190365	Pennisetum glaucum BAC 311G2 complete sequence
apomictic upregulated	TRINITY_DN44558_c1_g2_i1	B-12-9	B2-S	51.2044	0.892717	26.0485	5.94617	1.4747	4.03212	5.52761e-05	0.00191485	PREDICTED: Setaria italica calcium/calmodulin-dependent serine/threonine-protein kinase 1 (LOC101766031), mRNA
apomictic upregulated	TRINITY_DN43115_c3_g1_i2	B-12-9	B2-S	77.5558	1.47416	39.515	5.99493	1.48728	4.0308	5.55864e-05	0.00191843	PREDICTED: Setaria italica caffeoylshikimate esterase (LOC101782364), transcript variant X5, mRNA
apomictic upregulated	TRINITY_DN44482_c1_g1_i2	B-12-9	B2-S	174.664	2.32293	88.4936	6.3973	1.58686	4.03142	5.54415e-05	0.00191843	PREDICTED: Setaria italica ras-related protein Rab-2-B (LOC101754372), mRNA
apomictic upregulated	TRINITY_DN34237_c0_g1_i1	B-12-9	B2-S	32.4892	0	16.2446	6.83249	1.69504	4.03086	5.55725e-05	0.00191843	PREDICTED: Setaria italica uncharacterized LOC101781532 (LOC101781532), ncRNA
apomictic upregulated	TRINITY_DN40222_c0_g1_i4	B-12-9	B2-S	51.0609	0	25.5305	7.4794	1.85834	4.02478	5.70296e-05	0.0019624	PREDICTED: Setaria italica la protein 1 (LOC101773825), mRNA
apomictic upregulated	TRINITY_DN29461_c0_g1_i1	B-12-9	B2-S	48.4339	0.180085	24.307	6.72604	1.67234	4.02194	5.77205e-05	0.00198323	PREDICTED: Setaria italica protein BREAST CANCER SUSCEPTIBILITY 1 homolog (LOC101767419), transcript variant X1, mRNA
apomictic upregulated	TRINITY_DN35797_c1_g1_i3	B-12-9	B2-S	57.8424	1.40714	29.6248	5.50704	1.3697	4.02062	5.80441e-05	0.0019914	PREDICTED: Setaria italica protein FD (LOC101766883), mRNA
apomictic upregulated	TRINITY_DN39986_c0_g1_i5	B-12-9	B2-S	186.652	0	93.326	9.3529	2.32638	4.02036	5.81093e-05	0.00199217	PREDICTED: Setaria italica bifunctional dTDP-4-dehydrorhamnose 3,5-epimerase/dTDP-4-dehydrorhamnose reductase (LOC101755451), mRNA
apomictic upregulated	TRINITY_DN45386_c0_g1_i6	B-12-9	B2-S	43.2891	0	21.6445	7.24131	1.80198	4.01853	5.85629e-05	0.00200475	PREDICTED: Setaria italica amino acid transporter AVT6E (LOC101756223), mRNA
apomictic upregulated	TRINITY_DN47903_c0_g2_i1	B-12-9	B2-S	66.7599	2.80035	34.7801	4.49767	1.12073	4.01317	5.99082e-05	0.00204628
apomictic upregulated	TRINITY_DN46815_c1_g1_i11	B-12-9	B2-S	31.2381	0.378292	15.8082	6.01012	1.49811	4.01181	6.02552e-05	0.0020551
apomictic upregulated	TRINITY_DN41084_c1_g1_i2	B-12-9	B2-S	216.976	30.5883	123.782	2.8344	0.706762	4.0104	6.06155e-05	0.00206435	PREDICTED: Setaria italica F-box protein SKIP14 (LOC101772768), mRNA
apomictic upregulated	TRINITY_DN31600_c0_g1_i3	B-12-9	B2-S	54.6834	0	27.3417	7.58274	1.89121	4.00948	6.08535e-05	0.00207094	PREDICTED: Oryza sativa Japonica Group ankyrin repeat, PH and SEC7 domain containing protein secG-like (LOC4345005), misc_RNA
apomictic upregulated	TRINITY_DN28480_c0_g1_i1	B-12-9	B2-S	35.3195	0.180085	17.7498	6.2658	1.56385	4.00665	6.15851e-05	0.00209123	PREDICTED: Setaria italica nuclear pore complex protein NUP54 (LOC101767919), mRNA
apomictic upregulated	TRINITY_DN45383_c1_g2_i1	B-12-9	B2-S	69.559	1.72755	35.6433	5.18579	1.29457	4.00581	6.18044e-05	0.00209608	PREDICTED: Setaria italica BSD domain-containing protein 1 (LOC101783444), mRNA
apomictic upregulated	TRINITY_DN33663_c1_g1_i4	B-12-9	B2-S	33.0127	0	16.5064	6.85126	1.71048	4.00546	6.18964e-05	0.0020972	PREDICTED: Setaria italica protein NRT1/ PTR FAMILY 7.3 (LOC101783954), transcript variant X3, mRNA
apomictic upregulated	TRINITY_DN38162_c0_g2_i3	B-12-9	B2-S	52.0174	0	26.0087	7.50636	1.87496	4.00348	6.24165e-05	0.00210814	PREDICTED: Setaria italica uncharacterized LOC101771504 (LOC101771504), mRNA
apomictic upregulated	TRINITY_DN43211_c2_g2_i8	B-12-9	B2-S	114.088	0.756584	57.4225	7.08853	1.77064	4.00337	6.24466e-05	0.00210814
apomictic upregulated	TRINITY_DN45773_c0_g1_i5	B-12-9	B2-S	49.3882	0	24.6941	7.43681	1.86038	3.99747	6.40243e-05	0.00215669	PREDICTED: Setaria italica vacuolar protein sorting-associated protein 41 homolog (LOC101778884), mRNA
apomictic upregulated	TRINITY_DN41942_c0_g1_i16	B-12-9	B2-S	96.885	0	48.4425	8.40747	2.10463	3.99476	6.47608e-05	0.00217676	PREDICTED: Panicum hallii EEF1A lysine methyltransferase 4 (LOC112902282), transcript variant X3, misc_RNA
apomictic upregulated	TRINITY_DN37249_c0_g2_i8	B-12-9	B2-S	148.924	0	74.462	9.02716	2.26107	3.99243	6.53995e-05	0.00219505	PREDICTED: Setaria italica cytochrome c1-2, heme protein, mitochondrial (LOC101771541), mRNA
apomictic upregulated	TRINITY_DN34001_c0_g1_i3	B-12-9	B2-S	32.6283	0.514425	16.5714	6.07822	1.52376	3.98895	6.63658e-05	0.00222426
apomictic upregulated	TRINITY_DN34412_c0_g2_i2	B-12-9	B2-S	129.979	2.70474	66.3419	5.71916	1.43395	3.98841	6.65188e-05	0.00222778	PREDICTED: Panicum hallii BURP domain-containing protein 3 (LOC112895358), mRNA
apomictic upregulated	TRINITY_DN37284_c3_g1_i1	B-12-9	B2-S	83.4133	0	41.7067	8.18959	2.05579	3.98368	6.78575e-05	0.0022677
apomictic upregulated	TRINITY_DN47615_c1_g3_i1	B-12-9	B2-S	31.9068	0	15.9534	6.80685	1.70883	3.98335	6.79504e-05	0.00226779	PREDICTED: Setaria italica uncharacterized LOC101783041 (LOC101783041), ncRNA
apomictic upregulated	TRINITY_DN48659_c0_g1_i9	B-12-9	B2-S	351.488	0	175.744	10.2657	2.57848	3.98132	6.85347e-05	0.00228298	PREDICTED: Setaria italica cell division cycle and apoptosis regulator protein 1 (LOC101780534), transcript variant X2, mRNA
apomictic upregulated	TRINITY_DN48971_c1_g1_i2	B-12-9	B2-S	155.426	16.6875	86.0569	3.25378	0.817517	3.98008	6.88927e-05	0.00229239
apomictic upregulated	TRINITY_DN39325_c0_g4_i3	B-12-9	B2-S	59.8903	0.180085	30.0352	7.03656	1.77045	3.97445	7.05425e-05	0.00233759
apomictic upregulated	TRINITY_DN36453_c4_g3_i2	B-12-9	B2-S	139.405	5.15676	72.2809	4.87883	1.22796	3.97312	7.09369e-05	0.00234862	PREDICTED: Setaria italica CASP-like protein 2U2 (LOC101763260), mRNA
apomictic upregulated	TRINITY_DN44382_c1_g1_i6	B-12-9	B2-S	40.8021	0.647038	20.7246	6.39494	1.60998	3.97206	7.12547e-05	0.00235745	PREDICTED: Setaria italica cyclin-dependent kinases regulatory subunit 1 (LOC101767461), mRNA
apomictic upregulated	TRINITY_DN38372_c0_g1_i13	B-12-9	B2-S	63.3554	0.720338	32.0379	5.9586	1.50039	3.97137	7.14603e-05	0.00236232
apomictic upregulated	TRINITY_DN40103_c0_g1_i1	B-12-9	B2-S	58.499	0	29.2495	7.68033	1.93418	3.97085	7.16176e-05	0.0023644	PREDICTED: Setaria italica peroxidase 31 (LOC101757113), mRNA
apomictic upregulated	TRINITY_DN39132_c1_g1_i13	B-12-9	B2-S	89.325	0.540254	44.9326	6.79077	1.71086	3.96921	7.21111e-05	0.00237858
apomictic upregulated	TRINITY_DN46622_c0_g1_i4	B-12-9	B2-S	216.876	2.0577	109.467	6.81213	1.71739	3.96657	7.29154e-05	0.00239701	PREDICTED: Setaria italica uncharacterized LOC101758261 (LOC101758261), mRNA
apomictic upregulated	TRINITY_DN42277_c0_g1_i3	B-12-9	B2-S	106.118	0.378292	53.248	7.75058	1.95435	3.96581	7.31465e-05	0.0024012	PREDICTED: Setaria italica hexokinase-5 (LOC101765641), mRNA
apomictic upregulated	TRINITY_DN47280_c2_g4_i1	B-12-9	B2-S	77.5121	0	38.756	8.08542	2.04031	3.96283	7.40659e-05	0.00242795	PREDICTED: Panicum hallii structural maintenance of chromosomes protein 3 (LOC112884748), transcript variant X2, mRNA
apomictic upregulated	TRINITY_DN44778_c0_g1_i17	B-12-9	B2-S	42.0096	0	21.0048	7.20344	1.81798	3.96233	7.4221e-05	0.00243131	PREDICTED: Setaria italica lysine-specific demethylase JMJ30 (LOC101763987), transcript variant X2, mRNA
apomictic upregulated	TRINITY_DN44944_c3_g1_i1	B-12-9	B2-S	71.2215	0	35.6108	7.96331	2.01042	3.96102	7.46316e-05	0.00244304	PREDICTED: Setaria italica probable polygalacturonase At1g80170 (LOC101785547), mRNA
apomictic upregulated	TRINITY_DN39454_c1_g2_i1	B-12-9	B2-S	198.501	0	99.2506	9.44161	2.38398	3.96043	7.48143e-05	0.00244557	PREDICTED: Setaria italica 60S acidic ribosomal protein P2A-like (LOC101758181), mRNA
apomictic upregulated	TRINITY_DN43431_c0_g1_i2	B-12-9	B2-S	73.3728	0.514425	36.9436	7.22608	1.82529	3.95888	7.53036e-05	0.00245983	PREDICTED: Setaria italica polycystic kidney disease protein 1-like 3 (LOC101762184), mRNA
apomictic upregulated	TRINITY_DN46557_c0_g1_i1	B-12-9	B2-S	63.7821	0.647038	32.2146	7.02224	1.77483	3.95658	7.60297e-05	0.0024818	PREDICTED: Setaria italica trafficking protein particle complex II-specific subunit 120 homolog (LOC101784645), mRNA
apomictic upregulated	TRINITY_DN40036_c0_g2_i3	B-12-9	B2-S	39.8517	0	19.9259	7.12707	1.80147	3.95624	7.61378e-05	0.00248358	PREDICTED: Setaria italica uncharacterized LOC101756521 (LOC101756521), mRNA
apomictic upregulated	TRINITY_DN37946_c0_g1_i3	B-12-9	B2-S	408.996	12.9792	210.987	5.00775	1.26592	3.95581	7.62743e-05	0.00248629	Cenchrus ciliaris apomixis-related protein Pca21 (Pca21) mRNA, complete cds
apomictic upregulated	TRINITY_DN44581_c2_g2_i4	B-12-9	B2-S	30.4567	0	15.2283	6.73542	1.7032	3.95456	7.66761e-05	0.00249587	PREDICTED: Setaria italica eukaryotic translation initiation factor 3 subunit E (LOC101766294), mRNA
apomictic upregulated	TRINITY_DN39144_c1_g1_i6	B-12-9	B2-S	37.0558	0.647038	18.8514	6.25756	1.58295	3.95309	7.71476e-05	0.0025077	PREDICTED: Setaria italica pectinesterase inhibitor 8 (LOC101754630), mRNA
apomictic upregulated	TRINITY_DN42296_c3_g1_i3	B-12-9	B2-S	43.7164	0	21.8582	7.25979	1.83643	3.9532	7.71134e-05	0.0025077	PREDICTED: Setaria italica WUSCHEL-related homeobox 7 (LOC101786475), mRNA
apomictic upregulated	TRINITY_DN41682_c2_g1_i4	B-12-9	B2-S	43.2698	0.378292	21.8241	6.47084	1.63733	3.95207	7.74787e-05	0.0025167	PREDICTED: Setaria italica coiled-coil domain-containing protein SCD2 (LOC101760852), mRNA
apomictic upregulated	TRINITY_DN34096_c0_g1_i1	B-12-9	B2-S	194.65	0	97.3249	9.41322	2.38208	3.95168	7.7605e-05	0.00251728	PREDICTED: Setaria italica uncharacterized LOC101769820 (LOC101769820), mRNA
apomictic upregulated	TRINITY_DN49476_c3_g1_i8	B-12-9	B2-S	118.448	1.8085	60.1282	6.27373	1.58773	3.95137	7.77037e-05	0.00251872	PREDICTED: Setaria italica uncharacterized LOC101760765 (LOC101760765), mRNA
apomictic upregulated	TRINITY_DN36438_c0_g1_i1	B-12-9	B2-S	38.0785	0.360169	19.2193	5.87987	1.48897	3.94896	7.84926e-05	0.00254251	PREDICTED: Panicum hallii 28S ribosomal RNA (LOC112901773), rRNA
apomictic upregulated	TRINITY_DN35823_c1_g6_i3	B-12-9	B2-S	64.7075	1.05468	32.8811	5.76722	1.46058	3.94859	7.86135e-05	0.00254465
apomictic upregulated	TRINITY_DN48944_c2_g4_i1	B-12-9	B2-S	25.4378	0	12.7189	6.47487	1.6399	3.94833	7.86967e-05	0.00254557	PREDICTED: Setaria italica CBL-interacting protein kinase 17 (LOC101767148), mRNA
apomictic upregulated	TRINITY_DN46671_c3_g1_i2	B-12-9	B2-S	57.2419	2.34875	29.7953	4.71112	1.19409	3.94535	7.96828e-05	0.00257209	PREDICTED: Setaria italica non-specific lipid-transfer protein 2P-like (LOC101754577), mRNA
apomictic upregulated	TRINITY_DN48100_c2_g3_i1	B-12-9	B2-S	125.57	3.40343	64.4866	5.22557	1.32551	3.94231	8.07022e-05	0.00259416	PREDICTED: Setaria italica uncharacterized LOC101782479 (LOC101782479), mRNA
apomictic upregulated	TRINITY_DN44963_c0_g1_i2	B-12-9	B2-S	48.1505	0	24.0753	7.39649	1.8765	3.94164	8.09248e-05	0.00259951	PREDICTED: Setaria italica uncharacterized LOC101773393 (LOC101773393), transcript variant X1, mRNA
apomictic upregulated	TRINITY_DN32239_c0_g1_i5	B-12-9	B2-S	47.7067	0	23.8533	7.38319	1.87393	3.93994	8.15014e-05	0.00261087	Panicum virgatum clone PV_ABa107-B06, complete sequence
apomictic upregulated	TRINITY_DN49291_c1_g1_i1	B-12-9	B2-S	78.4648	0	39.2324	8.10087	2.05609	3.93994	8.15036e-05	0.00261087	PREDICTED: Setaria italica ethylene-responsive transcription factor ABI4 (LOC101763096), mRNA
apomictic upregulated	TRINITY_DN40445_c1_g1_i7	B-12-9	B2-S	98.7294	1.29408	50.0117	6.7801	1.72129	3.93895	8.18382e-05	0.00261978	PREDICTED: Setaria italica mannose-1-phosphate guanyltransferase alpha (LOC101762706), mRNA
apomictic upregulated	TRINITY_DN38839_c1_g3_i2	B-12-9	B2-S	63.0656	0	31.5328	7.78511	1.977	3.93785	8.22147e-05	0.00262821
apomictic upregulated	TRINITY_DN43280_c2_g1_i1	B-12-9	B2-S	87.5761	0	43.7881	8.26196	2.09935	3.93548	8.30297e-05	0.00265243
apomictic upregulated	TRINITY_DN39650_c0_g2_i2	B-12-9	B2-S	57.9979	0	28.9989	7.66625	1.94858	3.93427	8.34489e-05	0.00266216	PREDICTED: Setaria italica pyruvate dehydrogenase E1 component subunit alpha-2, mitochondrial (LOC101763108), mRNA
apomictic upregulated	TRINITY_DN36000_c4_g2_i2	B-12-9	B2-S	213.318	8.71584	111.017	4.57773	1.1638	3.93342	8.37474e-05	0.00266801	PREDICTED: Setaria italica abscisic acid receptor PYL8 (LOC101768693), mRNA
apomictic upregulated	TRINITY_DN42640_c0_g1_i1	B-12-9	B2-S	34.004	0	17.002	6.89338	1.75283	3.93272	8.39884e-05	0.00267064	PREDICTED: Setaria italica 40S ribosomal protein S12 (LOC101776005), mRNA
apomictic upregulated	TRINITY_DN46791_c1_g4_i3	B-12-9	B2-S	51.265	0.378292	25.8216	6.71163	1.70684	3.93221	8.41692e-05	0.0026741	PREDICTED: Setaria italica homeobox-leucine zipper protein ROC5 (LOC101767335), transcript variant X2, mRNA
apomictic upregulated	TRINITY_DN43247_c0_g2_i1	B-12-9	B2-S	79.3279	0	39.664	8.11727	2.06603	3.92893	8.53256e-05	0.00270528	PREDICTED: Setaria italica CASP-like protein 5B3 (LOC101776009), transcript variant X1, mRNA
apomictic upregulated	TRINITY_DN37549_c1_g1_i6	B-12-9	B2-S	154.364	1.94111	78.1525	6.5581	1.67017	3.9266	8.61546e-05	0.00272784	PREDICTED: Setaria italica DNA polymerase epsilon subunit 3 (LOC101760620), mRNA
apomictic upregulated	TRINITY_DN40153_c0_g2_i1	B-12-9	B2-S	344.442	3.78292	174.112	6.4872	1.65235	3.92604	8.63547e-05	0.00273231
apomictic upregulated	TRINITY_DN44859_c2_g1_i3	B-12-9	B2-S	48.2181	0	24.109	7.39753	1.88576	3.92285	8.75093e-05	0.00276419
apomictic upregulated	TRINITY_DN35473_c3_g1_i1	B-12-9	B2-S	81.8698	0	40.9349	8.16448	2.08239	3.92072	8.8285e-05	0.002782	PREDICTED: Setaria italica protein ELF4-LIKE 3-like (LOC101781666), mRNA
apomictic upregulated	TRINITY_DN39144_c1_g1_i2	B-12-9	B2-S	100.347	0.900423	50.6236	6.41636	1.63685	3.91994	8.85692e-05	0.00278717	PREDICTED: Setaria italica pectinesterase inhibitor 8 (LOC101754630), mRNA
apomictic upregulated	TRINITY_DN36898_c0_g1_i1	B-12-9	B2-S	42.9119	0	21.456	7.23328	1.84546	3.9195	8.87339e-05	0.00279046	PREDICTED: Setaria italica metallothionein-like protein 2A (LOC101779360), mRNA
apomictic upregulated	TRINITY_DN37366_c1_g1_i8	B-12-9	B2-S	46.5689	0	23.2845	7.35041	1.87574	3.91867	8.90404e-05	0.0027982	PREDICTED: Setaria italica protein ENHANCED DOWNY MILDEW 2-like (LOC101764647), mRNA
apomictic upregulated	TRINITY_DN40281_c0_g1_i1	B-12-9	B2-S	249.103	0	124.551	9.76914	2.49547	3.91475	9.04998e-05	0.00284021	PREDICTED: Setaria italica 26S proteasome non-ATPase regulatory subunit 13 homolog B (LOC101762380), mRNA
apomictic upregulated	TRINITY_DN41250_c2_g4_i4	B-12-9	B2-S	91.8778	2.83735	47.3576	5.19541	1.32804	3.9121	9.14982e-05	0.00286107	PREDICTED: Setaria italica calcium-dependent protein kinase 1 (LOC101783388), mRNA
apomictic upregulated	TRINITY_DN47870_c1_g1_i3	B-12-9	B2-S	107.168	0	53.5841	8.55309	2.18616	3.91237	9.13935e-05	0.00286107
apomictic upregulated	TRINITY_DN35934_c2_g1_i5	B-12-9	B2-S	234.759	0	117.379	9.68328	2.47542	3.91177	9.16203e-05	0.00286182	PREDICTED: Setaria italica gibberellin 2-beta-dioxygenase (LOC101759758), mRNA
apomictic upregulated	TRINITY_DN45454_c1_g2_i2	B-12-9	B2-S	101.354	3.33013	52.3422	5.05352	1.29238	3.91026	9.21973e-05	0.00287456	PREDICTED: Panicum hallii ABC transporter F family member 4-like (LOC112895671), mRNA
apomictic upregulated	TRINITY_DN40950_c0_g4_i5	B-12-9	B2-S	87.0448	1.53975	44.2923	5.99925	1.53452	3.90954	9.24723e-05	0.00288068	PREDICTED: Setaria italica quinone oxidoreductase-like protein 2 homolog (LOC101768902), mRNA
apomictic upregulated	TRINITY_DN35913_c0_g1_i4	B-12-9	B2-S	144.261	2.10936	73.185	6.00936	1.53771	3.90801	9.30608e-05	0.00289512	PREDICTED: Setaria italica uncharacterized LOC101758353 (LOC101758353), mRNA
apomictic upregulated	TRINITY_DN41521_c0_g1_i2	B-12-9	B2-S	175.591	8.14391	91.8673	4.39725	1.12557	3.90668	9.3571e-05	0.00290515	PREDICTED: Setaria italica 2,3-dimethylmalate lyase (LOC101765335), mRNA
apomictic upregulated	TRINITY_DN46198_c1_g2_i1	B-12-9	B2-S	25.8469	0	12.9234	6.49917	1.66381	3.90619	9.37642e-05	0.0029092	PREDICTED: Setaria italica transcription initiation factor TFIID subunit 1-like (LOC101753928), mRNA
apomictic upregulated	TRINITY_DN36076_c2_g1_i2	B-12-9	B2-S	134.773	1.13488	67.9537	6.8436	1.75256	3.90492	9.42557e-05	0.00292054	PREDICTED: Setaria italica uncharacterized LOC101761874 (LOC101761874), mRNA
apomictic upregulated	TRINITY_DN48598_c2_g1_i5	B-12-9	B2-S	81.0432	1.85597	41.4496	5.593	1.43288	3.90332	9.48811e-05	0.00293796	PREDICTED: Setaria italica vesicle-associated protein 4-2 (LOC101783846), mRNA
apomictic upregulated	TRINITY_DN47488_c1_g1_i5	B-12-9	B2-S	62.0124	1.16146	31.5869	6.1505	1.57578	3.90315	9.4947e-05	0.00293804
apomictic upregulated	TRINITY_DN47072_c2_g2_i9	B-12-9	B2-S	24.1056	0	12.0528	6.39742	1.64015	3.9005	9.5994e-05	0.00296648	PREDICTED: Setaria italica trafficking protein particle complex subunit 3 (LOC101768867), mRNA
apomictic upregulated	TRINITY_DN29401_c0_g1_i1	B-12-9	B2-S	50.556	0.756584	25.6563	5.9428	1.52539	3.89593	9.78212e-05	0.00301892
apomictic upregulated	TRINITY_DN42206_c0_g2_i1	B-12-9	B2-S	32.665	0	16.3325	6.83989	1.75654	3.89395	9.86252e-05	0.00303767	PREDICTED: Setaria italica peroxisomal membrane protein 11-5 (LOC101775797), mRNA
apomictic upregulated	TRINITY_DN47617_c2_g1_i5	B-12-9	B2-S	66.5896	0.900423	33.745	5.77814	1.48395	3.89375	9.87068e-05	0.00303817	PREDICTED: Setaria italica dual specificity protein phosphatase 1B (LOC101778145), transcript variant X2, mRNA
apomictic upregulated	TRINITY_DN37675_c4_g1_i1	B-12-9	B2-S	377.533	8.13719	192.835	5.5615	1.42883	3.89235	9.92763e-05	0.00305367	PREDICTED: Panicum hallii zinc finger CCCH domain-containing protein 67-like (LOC112887046), transcript variant X4, misc_RNA
apomictic upregulated	TRINITY_DN36025_c2_g1_i6	B-12-9	B2-S	40.5131	0.514425	20.5138	6.37786	1.63879	3.8918	9.95027e-05	0.00305658	PREDICTED: Setaria italica uncharacterized LOC101783599 (LOC101783599), mRNA
apomictic upregulated	TRINITY_DN46581_c0_g2_i1	B-12-9	B2-S	24.4087	0.378292	12.3935	5.66101	1.45508	3.89052	0.000100029	0.00306869	PREDICTED: Setaria italica peroxisomal (S)-2-hydroxy-acid oxidase GLO3 (LOC101770781), transcript variant X2, mRNA
apomictic upregulated	TRINITY_DN46461_c1_g2_i2	B-12-9	B2-S	68.8111	0	34.4056	7.91266	2.03434	3.88955	0.000100428	0.00307483
apomictic upregulated	TRINITY_DN42182_c0_g2_i5	B-12-9	B2-S	90.6502	1.54328	46.0967	6.03476	1.55269	3.88664	0.00010164	0.00310442	PREDICTED: Setaria italica non-specific lipid-transfer protein 3-like (LOC101769147), mRNA
apomictic upregulated	TRINITY_DN33105_c2_g2_i6	B-12-9	B2-S	246.532	0	123.266	9.75369	2.50971	3.88638	0.00010175	0.00310504
apomictic upregulated	TRINITY_DN46578_c1_g1_i3	B-12-9	B2-S	109.153	0.514425	54.8335	7.78858	2.00569	3.88325	0.000103071	0.00314124	PREDICTED: Setaria italica E3 ubiquitin ligase BIG BROTHER (LOC101773780), mRNA
apomictic upregulated	TRINITY_DN37580_c0_g1_i2	B-12-9	B2-S	46.0515	0	23.0258	7.33547	1.88925	3.88275	0.000103283	0.00314562	PREDICTED: Setaria italica uncharacterized LOC101782240 (LOC101782240), mRNA
apomictic upregulated	TRINITY_DN33854_c0_g1_i1	B-12-9	B2-S	31.6703	0	15.8351	6.7898	1.74915	3.88177	0.000103699	0.00315414
apomictic upregulated	TRINITY_DN46175_c1_g1_i2	B-12-9	B2-S	30.3439	0	15.1719	6.73473	1.73634	3.8787	0.000105018	0.003188	PREDICTED: Setaria italica metal tolerance protein 1 (LOC101786284), transcript variant X3, mRNA
apomictic upregulated	TRINITY_DN46175_c1_g1_i7	B-12-9	B2-S	30.3439	0	15.1719	6.73473	1.73634	3.8787	0.000105018	0.003188	PREDICTED: Setaria italica metal tolerance protein 1 (LOC101786284), transcript variant X3, mRNA
apomictic upregulated	TRINITY_DN33653_c1_g1_i1	B-12-9	B2-S	318.117	4.29734	161.207	6.19733	1.59808	3.87798	0.000105329	0.00319327	PREDICTED: Setaria italica GDSL esterase/lipase At5g33370 (LOC101766290), mRNA
apomictic upregulated	TRINITY_DN32210_c2_g1_i2	B-12-9	B2-S	86.5394	2.77804	44.6587	4.96414	1.28147	3.87378	0.000107158	0.00323813
apomictic upregulated	TRINITY_DN45437_c1_g2_i5	B-12-9	B2-S	55.3116	0.756584	28.0341	6.06736	1.56712	3.87166	0.000108098	0.00325803	PREDICTED: Setaria italica uncharacterized LOC101760027 (LOC101760027), transcript variant X3, mRNA
apomictic upregulated	TRINITY_DN40451_c0_g1_i3	B-12-9	B2-S	40.9717	0	20.4858	7.16656	1.85117	3.87137	0.000108224	0.00325973	PREDICTED: Setaria italica uncharacterized LOC101753139 (LOC101753139), mRNA
apomictic upregulated	TRINITY_DN48496_c1_g1_i3	B-12-9	B2-S	35.0734	0.180085	17.6267	6.25498	1.61585	3.87101	0.000108387	0.00326253	PREDICTED: Setaria italica putative hydrolase C777.06c (LOC101776588), mRNA
apomictic upregulated	TRINITY_DN45747_c2_g1_i3	B-12-9	B2-S	33.2319	0.558376	16.8951	5.53414	1.43021	3.86947	0.000109072	0.00327675
apomictic upregulated	TRINITY_DN45727_c0_g3_i4	B-12-9	B2-S	42.7713	0	21.3857	7.22914	1.87091	3.86397	0.000111559	0.00334087	PREDICTED: Panicum hallii DNA-directed RNA polymerases II, IV and V subunit 9B-like (LOC112900451), transcript variant X3, mRNA
apomictic upregulated	TRINITY_DN46794_c0_g2_i5	B-12-9	B2-S	53.7331	0.540254	27.1367	6.02649	1.56055	3.86177	0.000112567	0.00336433	PREDICTED: Setaria italica DIMBOA UDP-glucosyltransferase BX8 (LOC101783311), mRNA
apomictic upregulated	TRINITY_DN47189_c1_g1_i13	B-12-9	B2-S	181.178	8.13443	94.6563	4.54416	1.1784	3.85622	0.000115156	0.00343285	PREDICTED: Setaria italica probable ureidoglycolate hydrolase (LOC101760265), mRNA
apomictic upregulated	TRINITY_DN37863_c0_g1_i2	B-12-9	B2-S	72.2884	0.514425	36.4014	7.20127	1.86813	3.8548	0.000115823	0.00344831	PREDICTED: Setaria italica uncharacterized LOC101775038 (LOC101775038), mRNA
apomictic upregulated	TRINITY_DN42738_c0_g2_i1	B-12-9	B2-S	474.652	25.6886	250.17	4.20228	1.09023	3.85447	0.00011598	0.00345077	PREDICTED: Setaria italica probable arabinosyltransferase ARAD1 (LOC101783516), mRNA
apomictic upregulated	TRINITY_DN44914_c1_g1_i3	B-12-9	B2-S	32.0237	0	16.0118	6.80755	1.76639	3.85395	0.000116229	0.00345561	PREDICTED: Setaria italica cyclin-D3-1 (LOC101763304), mRNA
apomictic upregulated	TRINITY_DN35532_c2_g1_i3	B-12-9	B2-S	50.9198	0	25.4599	7.48048	1.94129	3.85336	0.000116507	0.00345756	PREDICTED: Setaria italica zinc finger A20 and AN1 domain-containing stress-associated protein 2 (LOC101765164), mRNA
apomictic upregulated	TRINITY_DN40572_c1_g3_i3	B-12-9	B2-S	95.0557	3.4208	49.2383	4.72354	1.2263	3.85185	0.000117228	0.00347452
apomictic upregulated	TRINITY_DN47712_c3_g4_i2	B-12-9	B2-S	92.9994	2.57555	47.7875	5.00942	1.30074	3.85121	0.000117533	0.00347912	PREDICTED: Setaria italica nuclear nucleic acid-binding protein C1D (LOC101768583), transcript variant X2, mRNA
apomictic upregulated	TRINITY_DN47918_c2_g2_i3	B-12-9	B2-S	38.7043	0	19.3522	7.08299	1.83923	3.85105	0.000117611	0.00347921	PREDICTED: Setaria italica cytochrome P450 89A2 (LOC101782597), mRNA
apomictic upregulated	TRINITY_DN34713_c0_g2_i7	B-12-9	B2-S	38.9795	0	19.4898	7.09596	1.84269	3.85086	0.000117704	0.00347973
apomictic upregulated	TRINITY_DN41157_c2_g1_i2	B-12-9	B2-S	53.4416	0	26.7208	7.54912	1.9608	3.85003	0.000118105	0.00348936	Panicum virgatum clone PV_ABa051-K05, complete sequence
apomictic upregulated	TRINITY_DN42577_c0_g1_i7	B-12-9	B2-S	99.2736	2.54202	50.9078	5.31121	1.37961	3.84979	0.00011822	0.00349054	PREDICTED: Setaria italica GATA transcription factor 26-like (LOC101757373), mRNA
apomictic upregulated	TRINITY_DN34189_c1_g1_i7	B-12-9	B2-S	173.575	0	86.7876	9.24773	2.4029	3.84858	0.000118805	0.00350336	PREDICTED: Setaria italica hypersensitive-induced response protein 1 (LOC101778170), transcript variant X2, mRNA
apomictic upregulated	TRINITY_DN36971_c0_g1_i1	B-12-9	B2-S	107.498	4.21791	55.8578	4.72961	1.22913	3.84795	0.000119112	0.00351018	PREDICTED: Setaria italica transcription factor GTE4 (LOC101759625), mRNA
apomictic upregulated	TRINITY_DN34497_c0_g1_i1	B-12-9	B2-S	829.671	93.0029	461.337	3.15966	0.821196	3.84763	0.000119264	0.00351242	PREDICTED: Panicum hallii flagellar radial spoke protein 2 (LOC112889606), mRNA
apomictic upregulated	TRINITY_DN46812_c0_g2_i1	B-12-9	B2-S	39.9897	0	19.9948	7.13129	1.85661	3.84103	0.000122518	0.00359229	PREDICTED: Setaria italica membrane steroid-binding protein 1 (LOC101761866), mRNA
apomictic upregulated	TRINITY_DN47473_c3_g1_i8	B-12-9	B2-S	43.0314	0	21.5157	7.23297	1.88307	3.84105	0.00012251	0.00359229	PREDICTED: Setaria italica probable calcium-binding protein CML7 (LOC101782054), mRNA
apomictic upregulated	TRINITY_DN32288_c0_g1_i2	B-12-9	B2-S	29.8389	0	14.9194	6.70925	1.74665	3.84121	0.000122429	0.00359229
apomictic upregulated	TRINITY_DN33934_c0_g1_i1	B-12-9	B2-S	227.736	0	113.868	9.63939	2.51232	3.83685	0.000124621	0.00364703	PREDICTED: Setaria italica protein LSM12 homolog B (LOC101757606), mRNA
apomictic upregulated	TRINITY_DN43515_c4_g1_i7	B-12-9	B2-S	404.293	14.8072	209.55	4.8055	1.25292	3.83543	0.000125342	0.00366121	PREDICTED: Setaria italica 40S ribosomal protein S14 (LOC101769271), mRNA
apomictic upregulated	TRINITY_DN44335_c1_g1_i8	B-12-9	B2-S	30.2489	0	15.1244	6.73009	1.75533	3.8341	0.000126027	0.00367889	PREDICTED: Setaria italica uncharacterized LOC101768685 (LOC101768685), ncRNA
apomictic upregulated	TRINITY_DN46962_c2_g1_i1	B-12-9	B2-S	44.7053	0	22.3527	7.29289	1.9036	3.83111	0.000127566	0.00371914	PREDICTED: Setaria italica myb-related protein 340 (LOC101774748), mRNA
apomictic upregulated	TRINITY_DN35823_c1_g4_i1	B-12-9	B2-S	113.513	1.94111	57.7272	6.13595	1.60214	3.82985	0.000128224	0.00373597
apomictic upregulated	TRINITY_DN47197_c1_g1_i3	B-12-9	B2-S	425.155	19.6204	222.388	4.46478	1.16599	3.82916	0.000128579	0.00374398	PREDICTED: Setaria italica DNA topoisomerase 1 beta (LOC101774107), transcript variant X1, mRNA
apomictic upregulated	TRINITY_DN41984_c1_g1_i2	B-12-9	B2-S	26.4129	0	13.2065	6.53364	1.70674	3.82814	0.000129114	0.00375719
apomictic upregulated	TRINITY_DN40870_c0_g2_i1	B-12-9	B2-S	130.803	9.15691	69.9801	3.88698	1.0161	3.82537	0.000130573	0.00379251	PREDICTED: Setaria italica uncharacterized LOC101780301 (LOC101780301), mRNA
apomictic upregulated	TRINITY_DN47316_c0_g1_i3	B-12-9	B2-S	23.6173	0	11.8086	6.36745	1.6662	3.82153	0.000132625	0.0038497	PREDICTED: Setaria italica DEAD-box ATP-dependent RNA helicase 48 (LOC101773155), mRNA
apomictic upregulated	TRINITY_DN39604_c1_g1_i3	B-12-9	B2-S	76.6317	0	38.3158	8.06966	2.11217	3.82056	0.000133148	0.00386245
apomictic upregulated	TRINITY_DN36087_c1_g1_i8	B-12-9	B2-S	52.9831	0	26.4916	7.53719	1.97373	3.81875	0.000134128	0.00388039	PREDICTED: Setaria italica 40S ribosomal protein S8 (LOC101766685), mRNA
apomictic upregulated	TRINITY_DN49301_c2_g1_i24	B-12-9	B2-S	239.294	11.429	125.361	4.38155	1.14734	3.81887	0.000134062	0.00388039	PREDICTED: Setaria italica uncharacterized LOC101768051 (LOC101768051), transcript variant X18, ncRNA
apomictic upregulated	TRINITY_DN48163_c0_g1_i2	B-12-9	B2-S	69.7577	0	34.8788	7.93388	2.07793	3.81816	0.00013445	0.00388564	PREDICTED: Setaria italica transcriptional elongation regulator MINIYO (LOC101775958), transcript variant X2, mRNA
apomictic upregulated	TRINITY_DN34290_c2_g5_i2	B-12-9	B2-S	33.7905	0	16.8953	6.88632	1.80392	3.81741	0.000134859	0.00389505	PREDICTED: Setaria italica uncharacterized LOC101774364 (LOC101774364), mRNA
apomictic upregulated	TRINITY_DN44859_c2_g1_i4	B-12-9	B2-S	24.3056	0	12.1528	6.41323	1.68105	3.81502	0.00013617	0.00392559
apomictic upregulated	TRINITY_DN45247_c0_g1_i6	B-12-9	B2-S	31.1429	0.378292	15.7606	6.00405	1.5741	3.81428	0.000136583	0.0039326	PREDICTED: Setaria italica regulation of nuclear pre-mRNA domain-containing protein 2 (LOC101775247), mRNA
apomictic upregulated	TRINITY_DN48344_c3_g2_i1	B-12-9	B2-S	59.1487	5.40662	32.2777	3.54715	0.930073	3.81384	0.000136825	0.0039371	PREDICTED: Setaria italica SH3 domain-containing protein 3 (LOC101772219), mRNA
apomictic upregulated	TRINITY_DN48918_c1_g1_i3	B-12-9	B2-S	25.8186	0	12.9093	6.50271	1.70524	3.81338	0.00013708	0.00394201	PREDICTED: Setaria italica acid phosphatase 1 (LOC101770016), mRNA
apomictic upregulated	TRINITY_DN47614_c1_g1_i7	B-12-9	B2-S	28.2645	0	14.1322	6.63257	1.73964	3.81261	0.000137505	0.00395177
apomictic upregulated	TRINITY_DN36472_c0_g1_i2	B-12-9	B2-S	132.02	3.16247	67.5911	5.37322	1.40966	3.81171	0.000138007	0.00395919	PREDICTED: Setaria italica putative phosphatidylglycerol/phosphatidylinositol transfer protein DDB_G0282179 (LOC101761072), mRNA
apomictic upregulated	TRINITY_DN27282_c0_g1_i1	B-12-9	B2-S	32.9004	0	16.4502	6.84447	1.79578	3.81143	0.000138166	0.00396097
apomictic upregulated	TRINITY_DN45201_c4_g4_i2	B-12-9	B2-S	134.398	21.6137	78.0059	2.66344	0.69888	3.81101	0.0001384	0.00396521
apomictic upregulated	TRINITY_DN44121_c0_g1_i3	B-12-9	B2-S	44.3141	0	22.157	7.27508	1.90911	3.81071	0.000138568	0.00396758
apomictic upregulated	TRINITY_DN34213_c0_g1_i5	B-12-9	B2-S	35.061	0	17.5305	6.93765	1.82074	3.81034	0.000138775	0.0039686	PREDICTED: Setaria italica muscle M-line assembly protein unc-89 (LOC101757944), mRNA
apomictic upregulated	TRINITY_DN41049_c2_g2_i4	B-12-9	B2-S	23.9088	0	11.9544	6.38829	1.6769	3.80958	0.000139201	0.00397833	PREDICTED: Setaria italica probable ribose-5-phosphate isomerase 2 (LOC101772761), mRNA
apomictic upregulated	TRINITY_DN38189_c0_g1_i1	B-12-9	B2-S	69.3775	0	34.6887	7.92264	2.0802	3.8086	0.000139754	0.00398923	PREDICTED: Setaria italica uncharacterized LOC101754068 (LOC101754068), mRNA
apomictic upregulated	TRINITY_DN48701_c0_g3_i3	B-12-9	B2-S	40.9133	0.756584	20.8349	5.64377	1.48215	3.80783	0.000140191	0.00399677
apomictic upregulated	TRINITY_DN38431_c1_g1_i3	B-12-9	B2-S	37.8863	0	18.9431	7.04837	1.85163	3.80657	0.000140908	0.00401476	PREDICTED: Setaria italica phytosulfokines 5 (LOC101764412), mRNA
apomictic upregulated	TRINITY_DN43401_c0_g1_i14	B-12-9	B2-S	36.4547	0.647038	18.5509	6.22213	1.63473	3.80621	0.000141113	0.00401812	PREDICTED: Setaria italica thioredoxin H1 (LOC101785701), mRNA
apomictic upregulated	TRINITY_DN45890_c1_g1_i2	B-12-9	B2-S	117.333	3.70348	60.5182	5.03882	1.32391	3.80603	0.000141217	0.00401863	PREDICTED: Setaria italica potassium transporter 25 (LOC101756126), mRNA
apomictic upregulated	TRINITY_DN43365_c1_g2_i2	B-12-9	B2-S	159.62	0	79.81	9.1269	2.39819	3.80574	0.000141378	0.00402074	PREDICTED: Panicum hallii protein INVOLVED IN DE NOVO 2-like (LOC112891693), transcript variant X1, mRNA
apomictic upregulated	TRINITY_DN36992_c2_g1_i2	B-12-9	B2-S	108.511	1.54328	55.0274	6.27243	1.64841	3.80514	0.000141725	0.00402815	PREDICTED: Setaria italica DEAD-box ATP-dependent RNA helicase 21 (LOC101765937), mRNA
apomictic upregulated	TRINITY_DN44818_c3_g1_i2	B-12-9	B2-S	80.3751	0.540254	40.4577	6.64542	1.74713	3.80361	0.0001426	0.00405053	PREDICTED: Setaria italica pleckstrin homology domain-containing protein 1 (LOC101763285), mRNA
apomictic upregulated	TRINITY_DN42077_c3_g1_i7	B-12-9	B2-S	100.488	2.73751	51.6129	5.0147	1.31883	3.80238	0.000143314	0.00406085	PREDICTED: Setaria italica transcription factor GTE4 (LOC101777740), transcript variant X2, mRNA
apomictic upregulated	TRINITY_DN33132_c2_g1_i1	B-12-9	B2-S	39.856	0	19.928	7.12756	1.87459	3.80219	0.000143422	0.00406145	PREDICTED: Panicum hallii G-type lectin S-receptor-like serine/threonine-protein kinase At2g19130 (LOC112886788), mRNA
apomictic upregulated	TRINITY_DN37706_c1_g1_i1	B-12-9	B2-S	151.592	1.29408	76.4432	7.34535	1.93289	3.8002	0.000144582	0.00408679	PREDICTED: Setaria italica THO complex subunit 4B (LOC101785030), mRNA
apomictic upregulated	TRINITY_DN48312_c0_g4_i9	B-12-9	B2-S	33.8668	0	16.9334	6.89166	1.81382	3.79952	0.000144977	0.00409547	PREDICTED: Setaria italica enhancer of mRNA-decapping protein 4 (LOC101762973), transcript variant X2, mRNA
apomictic upregulated	TRINITY_DN43564_c1_g1_i2	B-12-9	B2-S	49.5047	0	24.7524	7.4385	1.95888	3.79732	0.00014627	0.00412493	PREDICTED: Setaria italica retinoblastoma-related protein 3 (LOC101779524), transcript variant X1, mRNA
apomictic upregulated	TRINITY_DN48722_c2_g5_i1	B-12-9	B2-S	52.69	0	26.345	7.52823	1.98253	3.79729	0.000146287	0.00412493
apomictic upregulated	TRINITY_DN47199_c1_g2_i5	B-12-9	B2-S	47.2354	0.360169	23.7978	6.20885	1.63542	3.79648	0.000146767	0.00413595	PREDICTED: Setaria italica beta-galactosidase 9-like (LOC101767193), mRNA
apomictic upregulated	TRINITY_DN33583_c0_g1_i3	B-12-9	B2-S	95.9192	0	47.9596	8.39127	2.21089	3.79542	0.000147395	0.00414956	PREDICTED: Setaria italica mitogen-activated protein kinase 6 (LOC101786841), mRNA
apomictic upregulated	TRINITY_DN42296_c3_g1_i2	B-12-9	B2-S	115.947	2.96644	59.4566	5.4657	1.4401	3.79536	0.000147429	0.00414956	PREDICTED: Setaria italica WUSCHEL-related homeobox 7 (LOC101786475), mRNA
apomictic upregulated	TRINITY_DN48099_c0_g1_i1	B-12-9	B2-S	36.2323	0.180085	18.2062	6.3108	1.6631	3.7946	0.000147879	0.00415646	PREDICTED: Panicum hallii uncharacterized LOC112887849 (LOC112887849), transcript variant X4, mRNA
apomictic upregulated	TRINITY_DN38557_c1_g1_i5	B-12-9	B2-S	34.8638	0.647038	17.7554	6.16642	1.62509	3.7945	0.000147942	0.00415646
apomictic upregulated	TRINITY_DN36508_c1_g1_i4	B-12-9	B2-S	188.513	0	94.2563	9.36668	2.46955	3.79287	0.000148915	0.0041762	PREDICTED: Setaria italica uncharacterized LOC101781300 (LOC101781300), mRNA
apomictic upregulated	TRINITY_DN47083_c0_g1_i4	B-12-9	B2-S	45.3291	0	22.6646	7.30914	1.92765	3.79174	0.000149593	0.00419013	PREDICTED: Setaria italica probable ubiquitin-like-specific protease 2B (LOC101774580), mRNA
apomictic upregulated	TRINITY_DN37462_c4_g1_i5	B-12-9	B2-S	56.9243	0.756584	28.8404	6.10013	1.60894	3.7914	0.000149799	0.00419337	PREDICTED: Setaria italica deSI-like protein sdu1 (LOC101786449), mRNA
apomictic upregulated	TRINITY_DN42553_c4_g1_i2	B-12-9	B2-S	42.0061	0	21.003	7.20135	1.90042	3.78934	0.000151047	0.00422068	PREDICTED: Setaria italica tetratricopeptide repeat protein 1 (LOC101770935), mRNA
apomictic upregulated	TRINITY_DN47860_c1_g1_i1	B-12-9	B2-S	34.8976	0.378292	17.638	6.16775	1.62844	3.78753	0.000152153	0.00424079	PREDICTED: Setaria italica aspartyl protease family protein 1 (LOC101756556), mRNA
apomictic upregulated	TRINITY_DN37068_c1_g1_i4	B-12-9	B2-S	182.494	0	91.247	9.3199	2.46125	3.78666	0.000152685	0.00424079	PREDICTED: Setaria italica bet1-like protein At1g29060 (LOC101754477), mRNA
apomictic upregulated	TRINITY_DN39743_c1_g2_i5	B-12-9	B2-S	140.62	0	70.31	8.94422	2.36203	3.78667	0.000152679	0.00424079	PREDICTED: Setaria italica costars family protein (LOC101774043), mRNA
apomictic upregulated	TRINITY_DN36653_c1_g1_i1	B-12-9	B2-S	166.11	0	83.0549	9.18452	2.42539	3.78682	0.000152588	0.00424079	PREDICTED: Setaria italica probable E3 ubiquitin-protein ligase RNF144A-B (LOC101753455), transcript variant X1, mRNA
apomictic upregulated	TRINITY_DN44848_c1_g3_i3	B-12-9	B2-S	25.0074	0	12.5037	6.45528	1.70457	3.78704	0.000152454	0.00424079	PREDICTED: Setaria italica uncharacterized protein At1g04910 (LOC101764388), mRNA
apomictic upregulated	TRINITY_DN46370_c3_g1_i8	B-12-9	B2-S	180.679	0	90.3394	9.30548	2.45688	3.78752	0.00015216	0.00424079
apomictic upregulated	TRINITY_DN45126_c2_g1_i9	B-12-9	B2-S	42.1701	0	21.085	7.20786	1.90457	3.78452	0.000154008	0.00427252	PREDICTED: Panicum hallii uncharacterized LOC112889644 (LOC112889644), mRNA
apomictic upregulated	TRINITY_DN38201_c2_g3_i5	B-12-9	B2-S	66.3752	0.360169	33.3677	6.7136	1.77418	3.78405	0.000154297	0.00427799	PREDICTED: Setaria italica 3-hydroxyisobutyryl-CoA hydrolase 1 (LOC101780931), mRNA
apomictic upregulated	TRINITY_DN44893_c0_g2_i1	B-12-9	B2-S	188.14	0	94.0702	9.36386	2.47542	3.78274	0.000155111	0.00429799	PREDICTED: Setaria italica nucleoporin nup211 (LOC101776238), transcript variant X2, mRNA
apomictic upregulated	TRINITY_DN33653_c2_g1_i6	B-12-9	B2-S	114.803	0	57.4013	8.65209	2.28744	3.78244	0.000155297	0.00429799	PREDICTED: Setaria italica uncharacterized LOC101771828 (LOC101771828), transcript variant X2, misc_RNA
apomictic upregulated	TRINITY_DN48751_c1_g1_i10	B-12-9	B2-S	145.856	0	72.9281	8.99701	2.37858	3.78251	0.000155254	0.00429799
apomictic upregulated	TRINITY_DN42104_c2_g1_i7	B-12-9	B2-S	89.5618	1.54328	45.5526	6.00939	1.5891	3.78163	0.000155806	0.00430694	PREDICTED: Setaria italica ranBP2-type zinc finger protein At1g67325 (LOC101776690), mRNA
apomictic upregulated	TRINITY_DN43898_c1_g2_i1	B-12-9	B2-S	149.173	10.934	80.0537	3.79394	1.00342	3.78099	0.000156208	0.00431548	PREDICTED: Panicum hallii F-box/LRR-repeat protein At5g02910-like (LOC112895152), mRNA
apomictic upregulated	TRINITY_DN47758_c1_g1_i3	B-12-9	B2-S	36.5453	0.874594	18.71	5.23754	1.38529	3.78083	0.000156308	0.0043157
apomictic upregulated	TRINITY_DN41056_c3_g1_i4	B-12-9	B2-S	58.1398	0	29.0699	7.67173	2.0302	3.77881	0.000157578	0.00434816
apomictic upregulated	TRINITY_DN35364_c0_g1_i6	B-12-9	B2-S	25.1105	0	12.5553	6.45969	1.7098	3.77803	0.000158072	0.00435662	PREDICTED: Setaria italica uncharacterized LOC101757335 (LOC101757335), mRNA
apomictic upregulated	TRINITY_DN43821_c4_g1_i10	B-12-9	B2-S	31.7762	0.647038	16.2116	6.03247	1.59682	3.7778	0.000158218	0.00435804	PREDICTED: Setaria italica histone H2B.5 (LOC101763424), mRNA
apomictic upregulated	TRINITY_DN38388_c2_g1_i1	B-12-9	B2-S	80.3086	0.514425	40.4115	7.34935	1.94728	3.77416	0.000160547	0.00441173	PREDICTED: Setaria italica solute carrier family 25 member 44 (LOC101757180), mRNA
apomictic upregulated	TRINITY_DN33483_c0_g1_i1	B-12-9	B2-S	47.7043	0	23.8521	7.38164	1.95682	3.77227	0.000161767	0.00443737
apomictic upregulated	TRINITY_DN39040_c1_g1_i4	B-12-9	B2-S	827.484	87.689	457.586	3.24359	0.861008	3.7672	0.000165088	0.00450977	PREDICTED: Setaria italica transcription elongation factor SPT4 homolog 1 (LOC101752519), mRNA
apomictic upregulated	TRINITY_DN48398_c4_g2_i4	B-12-9	B2-S	40.4954	0	20.2477	7.14795	1.89754	3.76697	0.000165244	0.00451138	PREDICTED: Panicum hallii DNA mismatch repair protein PMS1 (LOC112889998), transcript variant X1, mRNA
apomictic upregulated	TRINITY_DN40631_c1_g2_i1	B-12-9	B2-S	177.614	3.06144	90.3377	5.68624	1.51002	3.76569	0.000166093	0.00452656	PREDICTED: Setaria italica uncharacterized LOC101772681 (LOC101772681), mRNA
apomictic upregulated	TRINITY_DN34730_c1_g2_i2	B-12-9	B2-S	185.189	0	92.5945	9.34118	2.48054	3.76579	0.000166023	0.00452656
apomictic upregulated	TRINITY_DN45496_c0_g1_i1	B-12-9	B2-S	51.0247	0	25.5124	7.48171	1.98733	3.7647	0.000166747	0.00453641	PREDICTED: Setaria italica trafficking protein particle complex subunit 6B (LOC101786679), mRNA
apomictic upregulated	TRINITY_DN34375_c2_g2_i2	B-12-9	B2-S	155.942	0	77.9711	9.09362	2.41562	3.7645	0.000166881	0.00453738	PREDICTED: Setaria italica SKP1-like protein 1A (LOC101756927), mRNA
apomictic upregulated	TRINITY_DN43652_c0_g2_i2	B-12-9	B2-S	336.292	4.32041	170.306	6.29811	1.67337	3.76373	0.000167396	0.00454606	PREDICTED: Setaria italica uncharacterized LOC101782072 (LOC101782072), mRNA
apomictic upregulated	TRINITY_DN34925_c1_g2_i4	B-12-9	B2-S	39.2311	0	19.6156	7.1057	1.88861	3.7624	0.000168289	0.0045579	PREDICTED: Setaria italica glutathione S-transferase 3 (LOC101771251), mRNA
apomictic upregulated	TRINITY_DN40187_c2_g1_i2	B-12-9	B2-S	47.9011	0	23.9505	7.39056	1.96419	3.76265	0.000168122	0.0045579	PREDICTED: Setaria italica uncharacterized LOC101768438 (LOC101768438), mRNA
apomictic upregulated	TRINITY_DN28704_c0_g1_i1	B-12-9	B2-S	45.7652	0	22.8826	7.32737	1.94748	3.7625	0.000168225	0.0045579
apomictic upregulated	TRINITY_DN37569_c0_g2_i4	B-12-9	B2-S	185.646	4.29549	94.9709	5.4833	1.45781	3.76132	0.00016902	0.0045661	PREDICTED: Panicum hallii putative ankyrin repeat protein RF_0381 (LOC112897182), mRNA
apomictic upregulated	TRINITY_DN34363_c0_g1_i2	B-12-9	B2-S	148.264	0	74.1318	9.02048	2.39848	3.76091	0.000169293	0.00457081
apomictic upregulated	TRINITY_DN49332_c3_g1_i4	B-12-9	B2-S	40.8043	0	20.4022	7.15863	1.90421	3.75937	0.000170342	0.00459111	PREDICTED: Setaria italica pectinesterase (LOC101774669), mRNA
apomictic upregulated	TRINITY_DN42734_c1_g1_i1	B-12-9	B2-S	733.929	121.177	427.553	2.59705	0.691504	3.75565	0.000172893	0.00465176	PREDICTED: Setaria italica asparagine--tRNA ligase, cytoplasmic 1 (LOC101768284), mRNA
apomictic upregulated	TRINITY_DN35607_c0_g4_i1	B-12-9	B2-S	34.9564	0	17.4782	6.9395	1.84773	3.75569	0.000172864	0.00465176
apomictic upregulated	TRINITY_DN49400_c1_g1_i2	B-12-9	B2-S	76.9941	0	38.497	8.07347	2.15001	3.75508	0.000173288	0.00465968	PREDICTED: Setaria italica uncharacterized LOC101757611 (LOC101757611), mRNA
apomictic upregulated	TRINITY_DN36363_c2_g2_i3	B-12-9	B2-S	43.2411	0.180085	21.7106	6.56299	1.74814	3.75428	0.00017384	0.00466913	PREDICTED: Setaria italica uncharacterized LOC101756613 (LOC101756613), ncRNA
apomictic upregulated	TRINITY_DN36962_c0_g1_i2	B-12-9	B2-S	83.1561	0	41.5781	8.18678	2.18074	3.75413	0.000173944	0.0046692	PREDICTED: Setaria italica uncharacterized LOC106804428 (LOC106804428), mRNA
apomictic upregulated	TRINITY_DN37706_c2_g3_i3	B-12-9	B2-S	28.8782	0.514425	14.6963	5.89418	1.57115	3.75151	0.000175773	0.00471284
apomictic upregulated	TRINITY_DN33837_c0_g3_i1	B-12-9	B2-S	49.4032	0	24.7016	7.43478	1.98201	3.75113	0.00017604	0.00471728
apomictic upregulated	TRINITY_DN39424_c0_g1_i4	B-12-9	B2-S	51.8257	0	25.9129	7.50514	2.00177	3.74925	0.000177367	0.00475009	PREDICTED: Setaria italica nitrate regulatory gene2 protein (LOC101768479), mRNA
apomictic upregulated	TRINITY_DN46151_c1_g1_i1	B-12-9	B2-S	41.2313	0	20.6157	7.17273	1.91422	3.74708	0.000178905	0.00478025
apomictic upregulated	TRINITY_DN43020_c3_g1_i3	B-12-9	B2-S	47.0706	1.91805	24.4943	4.77484	1.27499	3.74502	0.000180382	0.00481417	PREDICTED: Panicum hallii pectinesterase inhibitor 8-like (LOC112874415), mRNA
apomictic upregulated	TRINITY_DN49344_c3_g4_i1	B-12-9	B2-S	169.586	12.5342	91.0601	3.75566	1.00312	3.74399	0.000181121	0.00482555
apomictic upregulated	TRINITY_DN47761_c0_g1_i3	B-12-9	B2-S	90.4948	2.5385	46.5167	5.18851	1.38603	3.74344	0.000181521	0.00483343	PREDICTED: Setaria italica protein TSS (LOC101766855), mRNA
apomictic upregulated	TRINITY_DN37890_c0_g2_i1	B-12-9	B2-S	179.169	1.16146	90.1652	7.5667	2.02157	3.74299	0.000181845	0.00483929	PREDICTED: Setaria italica DEAD-box ATP-dependent RNA helicase 40 (LOC101780705), transcript variant X1, mRNA
apomictic upregulated	TRINITY_DN47038_c0_g1_i3	B-12-9	B2-S	24.6394	0.558376	12.5989	5.09414	1.36142	3.74178	0.000182722	0.00485985	PREDICTED: Setaria italica histone H3.2 (LOC101760282), mRNA
apomictic upregulated	TRINITY_DN33943_c0_g1_i3	B-12-9	B2-S	219.93	0	109.965	9.58951	2.56316	3.74128	0.000183083	0.00486665	PREDICTED: Setaria italica dirigent protein 4 (LOC101763088), mRNA
apomictic upregulated	TRINITY_DN41412_c0_g2_i5	B-12-9	B2-S	26.2305	0.558376	13.3944	5.19043	1.38789	3.73981	0.000184161	0.00489118	PREDICTED: Setaria italica E3 ubiquitin-protein ligase At1g63170 (LOC101763430), mRNA
apomictic upregulated	TRINITY_DN47466_c0_g1_i16	B-12-9	B2-S	38.6428	0	19.3214	7.07996	1.8935	3.73908	0.000184696	0.00489829	PREDICTED: Setaria italica TOM1-like protein 9 (LOC101753022), mRNA
apomictic upregulated	TRINITY_DN49150_c0_g2_i1	B-12-9	B2-S	108.593	1.85597	55.2244	5.99044	1.60256	3.73804	0.000185458	0.00491007	PREDICTED: Setaria italica calcium-dependent protein kinase 28 (LOC101755215), mRNA
apomictic upregulated	TRINITY_DN43251_c0_g2_i7	B-12-9	B2-S	91.6289	6.37953	49.0042	3.91506	1.04728	3.73831	0.000185265	0.00491007	PREDICTED: Setaria italica putative ubiquitin-conjugating enzyme E2 38 (LOC101757978), transcript variant X3, mRNA
apomictic upregulated	TRINITY_DN36349_c0_g1_i2	B-12-9	B2-S	42.6114	0	21.3057	7.21977	1.93146	3.73798	0.000185507	0.00491007
apomictic upregulated	TRINITY_DN39304_c1_g1_i7	B-12-9	B2-S	105.173	10.0769	57.6251	3.43892	0.92056	3.73569	0.000187203	0.00493903	PREDICTED: Setaria italica beclin-1-like protein (LOC101778029), transcript variant X2, mRNA
apomictic upregulated	TRINITY_DN39709_c2_g4_i1	B-12-9	B2-S	53.9204	0	26.9602	7.56345	2.02465	3.73568	0.000187209	0.00493903	PREDICTED: Setaria italica leucine-rich repeat protein 1 (LOC101760691), mRNA
apomictic upregulated	TRINITY_DN35310_c0_g1_i1	B-12-9	B2-S	65.8078	1.02533	33.4166	6.26488	1.67709	3.73556	0.000187297	0.00493903	PREDICTED: Setaria italica uncharacterized membrane protein At3g27390 (LOC101767789), transcript variant X1, mRNA
apomictic upregulated	TRINITY_DN18851_c0_g1_i2	B-12-9	B2-S	102.088	0.514425	51.3014	7.68884	2.05818	3.73575	0.000187158	0.00493903
apomictic upregulated	TRINITY_DN45536_c2_g1_i1	B-12-9	B2-S	54.2205	0.647038	27.4338	6.78588	1.81727	3.73411	0.000188383	0.00496203	PREDICTED: Setaria italica D-glycerate 3-kinase, chloroplastic (LOC101754874), transcript variant X1, mRNA
apomictic upregulated	TRINITY_DN41456_c0_g1_i4	B-12-9	B2-S	32.0892	0.378292	16.2337	6.04602	1.61943	3.73342	0.000188895	0.00496987	PREDICTED: Setaria italica thioredoxin domain-containing protein PLP3B (LOC101768636), mRNA
apomictic upregulated	TRINITY_DN34344_c0_g1_i5	B-12-9	B2-S	24.5913	0	12.2956	6.43096	1.72252	3.73347	0.000188859	0.00496987
apomictic upregulated	TRINITY_DN38841_c2_g3_i16	B-12-9	B2-S	146.589	0	73.2947	9.00443	2.41201	3.73317	0.000189087	0.00497211	PREDICTED: Setaria italica serine/threonine-protein kinase AFC3 (LOC101753013), mRNA
apomictic upregulated	TRINITY_DN49344_c3_g2_i5	B-12-9	B2-S	48.4032	0.378292	24.3908	6.62275	1.77559	3.72989	0.000191567	0.00503162	PREDICTED: Setaria italica uncharacterized LOC101781695 (LOC101781695), transcript variant X2, misc_RNA
apomictic upregulated	TRINITY_DN41717_c0_g1_i7	B-12-9	B2-S	158.942	0	79.4709	9.12103	2.44619	3.72867	0.000192496	0.0050503
apomictic upregulated	TRINITY_DN44658_c0_g1_i2	B-12-9	B2-S	163.785	0	81.8927	9.16379	2.4615	3.72285	0.000196986	0.00514061	PREDICTED: Setaria italica NF-kappa-B-activating protein (LOC101756970), mRNA
apomictic upregulated	TRINITY_DN45550_c0_g2_i7	B-12-9	B2-S	27.1003	0	13.5501	6.56911	1.76457	3.72278	0.000197043	0.00514061	PREDICTED: Setaria italica sulfite oxidase (LOC101768103), mRNA
apomictic upregulated	TRINITY_DN40103_c1_g1_i1	B-12-9	B2-S	48.3994	0	24.1997	7.40541	1.99017	3.72099	0.000198443	0.00516832	PREDICTED: Setaria italica transcription factor GAMYB (LOC101758787), mRNA
apomictic upregulated	TRINITY_DN44683_c2_g6_i1	B-12-9	B2-S	45.777	0.647038	23.212	6.54328	1.75857	3.7208	0.000198589	0.00516923
apomictic upregulated	TRINITY_DN32304_c0_g1_i4	B-12-9	B2-S	37.3928	0	18.6964	7.03631	1.89135	3.72026	0.000199021	0.00517177
apomictic upregulated	TRINITY_DN44418_c0_g2_i2	B-12-9	B2-S	44.5493	0	22.2747	7.28421	1.95869	3.71892	0.000200077	0.0051963
apomictic upregulated	TRINITY_DN42327_c2_g3_i2	B-12-9	B2-S	143.863	0	71.9313	8.97675	2.41397	3.71867	0.000200277	0.00519858	PREDICTED: Setaria italica putative gamma-glutamylcyclotransferase At3g02910 (LOC101769316), mRNA
apomictic upregulated	TRINITY_DN45201_c4_g1_i2	B-12-9	B2-S	37.1187	0	18.5593	7.02123	1.8888	3.7173	0.000201364	0.00522095
apomictic upregulated	TRINITY_DN36862_c0_g2_i3	B-12-9	B2-S	26.21	0	13.105	6.5175	1.75408	3.71562	0.000202704	0.00524396	PREDICTED: Setaria italica ubiquinol oxidase 1a, mitochondrial (LOC101769278), mRNA
apomictic upregulated	TRINITY_DN35155_c1_g2_i1	B-12-9	B2-S	43.7493	0.540254	22.1448	5.72527	1.54098	3.71534	0.000202935	0.00524408	PREDICTED: Aegilops tauschii subsp. tauschii BTB/POZ and MATH domain-containing protein 1-like (LOC109756044), mRNA
apomictic upregulated	TRINITY_DN36981_c3_g1_i1	B-12-9	B2-S	28.9569	0	14.4784	6.66861	1.79484	3.71544	0.000202848	0.00524408	PREDICTED: Setaria italica uncharacterized LOC101772810 (LOC101772810), mRNA
apomictic upregulated	TRINITY_DN40224_c1_g1_i3	B-12-9	B2-S	161.748	4.58307	83.1655	5.04976	1.35997	3.71315	0.000204695	0.00528664	PREDICTED: Setaria italica GDSL esterase/lipase At5g45910 (LOC101777316), mRNA
apomictic upregulated	TRINITY_DN43272_c3_g1_i5	B-12-9	B2-S	166.629	0	83.3143	9.18883	2.47548	3.71195	0.000205672	0.00530622
apomictic upregulated	TRINITY_DN32940_c0_g1_i2	B-12-9	B2-S	84.6522	1.29408	42.9731	6.54748	1.7649	3.70983	0.000207396	0.00534151	PREDICTED: Setaria italica uncharacterized LOC101773911 (LOC101773911), mRNA
apomictic upregulated	TRINITY_DN31838_c0_g1_i1	B-12-9	B2-S	174.955	8.40994	91.6824	4.32535	1.16612	3.70918	0.000207931	0.00535233	PREDICTED: Setaria italica ribose-phosphate pyrophosphokinase 2, chloroplastic (LOC101771478), mRNA
apomictic upregulated	TRINITY_DN47570_c0_g1_i11	B-12-9	B2-S	32.0254	0	16.0127	6.80824	1.83617	3.70784	0.000209033	0.00537771	PREDICTED: Setaria italica proteasome subunit beta type-6 (LOC101765383), mRNA
apomictic upregulated	TRINITY_DN43434_c1_g1_i2	B-12-9	B2-S	38.7017	0.514425	19.608	6.30602	1.70108	3.70707	0.000209669	0.00539106	PREDICTED: Setaria italica vacuolar-processing enzyme beta-isozyme 1 (LOC101758290), mRNA
apomictic upregulated	TRINITY_DN44177_c0_g1_i1	B-12-9	B2-S	36.3732	0	18.1866	6.98914	1.88829	3.70132	0.000214485	0.00548449	PREDICTED: Setaria italica putative disease resistance protein RGA1 (LOC101754092), mRNA
apomictic upregulated	TRINITY_DN43280_c1_g1_i3	B-12-9	B2-S	28.9292	0	14.4646	6.66726	1.80149	3.70097	0.000214773	0.00548884	PREDICTED: Setaria italica uncharacterized LOC101763512 (LOC101763512), mRNA
apomictic upregulated	TRINITY_DN24922_c0_g1_i1	B-12-9	B2-S	52.8477	0	26.4239	7.53412	2.0358	3.70082	0.000214905	0.00548918	PREDICTED: Setaria italica BTB/POZ and MATH domain-containing protein 4 (LOC105915171), mRNA
apomictic upregulated	TRINITY_DN34657_c0_g6_i1	B-12-9	B2-S	49.5556	0	24.7778	7.43935	2.01048	3.70029	0.000215356	0.00549768
apomictic upregulated	TRINITY_DN48570_c4_g1_i12	B-12-9	B2-S	21.98	0	10.99	6.26317	1.69273	3.70004	0.000215562	0.00549992
apomictic upregulated	TRINITY_DN37768_c3_g1_i2	B-12-9	B2-S	38.2428	0	19.1214	7.06884	1.91079	3.69942	0.000216091	0.00550734	PREDICTED: Setaria italica protein SAR DEFICIENT 4 (LOC101752983), mRNA
apomictic upregulated	TRINITY_DN47298_c0_g1_i18	B-12-9	B2-S	23.2858	0	11.6429	6.34949	1.71643	3.69924	0.000216244	0.00550824	PREDICTED: Panicum hallii probable disease resistance protein At1g61300 (LOC112893507), transcript variant X5, mRNA
apomictic upregulated	TRINITY_DN49485_c3_g1_i1	B-12-9	B2-S	39.42	0	19.71	7.11059	1.92266	3.69831	0.000217041	0.00552246	PREDICTED: Setaria italica squamosa promoter-binding-like protein 4 (LOC101782039), mRNA
apomictic upregulated	TRINITY_DN43235_c0_g1_i6	B-12-9	B2-S	37.4462	0	18.7231	7.0367	1.90487	3.69406	0.000220698	0.00560015	PREDICTED: Setaria italica uncharacterized LOC101763859 (LOC101763859), mRNA
apomictic upregulated	TRINITY_DN27772_c0_g1_i1	B-12-9	B2-S	114.711	0.180085	57.4456	7.97788	2.15988	3.69368	0.000221034	0.00560562
apomictic upregulated	TRINITY_DN35264_c1_g1_i1	B-12-9	B2-S	83.9462	1.29408	42.6201	6.53468	1.76928	3.69342	0.000221258	0.00560822	Panicum virgatum clone PV_ABa011-H10, complete sequence
apomictic upregulated	TRINITY_DN42444_c3_g3_i1	B-12-9	B2-S	33.476	0	16.738	6.87631	1.86198	3.69301	0.000221619	0.00561123	PREDICTED: Setaria italica caffeic acid 3-O-methyltransferase (LOC101770342), mRNA
apomictic upregulated	TRINITY_DN39696_c0_g1_i4	B-12-9	B2-S	71.545	1.20893	36.377	5.94855	1.6107	3.69314	0.000221502	0.00561123	PREDICTED: Setaria italica solanesyl-diphosphate synthase 1, mitochondrial (LOC101766500), transcript variant X1, mRNA
apomictic upregulated	TRINITY_DN48300_c2_g1_i1	B-12-9	B2-S	76.5153	4.90552	40.7104	3.94468	1.0686	3.69144	0.000222991	0.00563676
apomictic upregulated	TRINITY_DN39728_c1_g3_i2	B-12-9	B2-S	38.0034	0.378292	19.1908	6.286	1.7031	3.69091	0.000223455	0.00564233	PREDICTED: Setaria italica ethylene-responsive transcription factor 3 (LOC101774117), mRNA
apomictic upregulated	TRINITY_DN34400_c2_g1_i6	B-12-9	B2-S	38.7021	0	19.351	7.08368	1.91954	3.69031	0.000223981	0.00564947	PREDICTED: Setaria italica GDSL esterase/lipase LTL1 (LOC101763150), mRNA
apomictic upregulated	TRINITY_DN49231_c1_g2_i6	B-12-9	B2-S	26.395	0	13.1975	6.5289	1.76994	3.68878	0.000225334	0.00567742	PREDICTED: Setaria italica dynamin-2A (LOC101765864), mRNA
apomictic upregulated	TRINITY_DN37282_c1_g2_i2	B-12-9	B2-S	33.5129	0.647038	17.08	6.10595	1.65571	3.68782	0.000226186	0.00568653	PREDICTED: Setaria italica ATG8-interacting protein 1 (LOC101755334), mRNA
apomictic upregulated	TRINITY_DN39140_c0_g1_i3	B-12-9	B2-S	37.9658	0	18.9829	7.05403	1.91354	3.68638	0.000227463	0.00570626	PREDICTED: Setaria italica auxin-responsive protein IAA31 (LOC101766894), mRNA
apomictic upregulated	TRINITY_DN43365_c0_g1_i1	B-12-9	B2-S	139.755	1.44068	70.5977	6.34898	1.72251	3.68588	0.000227913	0.00571136
apomictic upregulated	TRINITY_DN44570_c2_g1_i4	B-12-9	B2-S	35.2966	0	17.6483	6.9509	1.88655	3.68445	0.000229195	0.00573729	PREDICTED: Setaria italica MADS-box transcription factor 13 (LOC101776842), mRNA
apomictic upregulated	TRINITY_DN42435_c0_g2_i1	B-12-9	B2-S	60.531	0	30.2655	7.72664	2.09829	3.68236	0.000231088	0.00578156	PREDICTED: Setaria italica ASC1-like protein 1 (LOC101780572), mRNA
apomictic upregulated	TRINITY_DN37982_c0_g1_i5	B-12-9	B2-S	27.782	0	13.891	6.60877	1.79559	3.68055	0.000232731	0.00581327	PREDICTED: Setaria italica 2-hydroxy-6-oxononadienedioate/2-hydroxy-6-oxononatrienedioate hydrolase (LOC101785111), transcript variant X4, mRNA
apomictic upregulated	TRINITY_DN44375_c2_g2_i2	B-12-9	B2-S	175.27	8.51839	91.8941	4.34744	1.18119	3.68056	0.000232724	0.00581327	PREDICTED: Setaria italica histone H2B.5 (LOC101763424), mRNA
apomictic upregulated	TRINITY_DN47221_c1_g2_i11	B-12-9	B2-S	25.6571	0	12.8286	6.49135	1.76394	3.68004	0.000233198	0.0058218
apomictic upregulated	TRINITY_DN40881_c3_g1_i3	B-12-9	B2-S	147.167	0	73.5836	9.00997	2.44883	3.6793	0.000233879	0.00582326	PREDICTED: Setaria italica non-specific lipid-transfer protein 1 (LOC101772575), mRNA
apomictic upregulated	TRINITY_DN35718_c2_g3_i1	B-12-9	B2-S	55.3571	0	27.6785	7.59923	2.06541	3.67929	0.000233884	0.00582326	Zea mays clone 995833 hypothetical protein mRNA, complete cds
apomictic upregulated	TRINITY_DN44016_c2_g3_i3	B-12-9	B2-S	53.3326	0	26.6663	7.54303	2.05031	3.67897	0.000234176	0.00582426	PREDICTED: Setaria italica AP2-like ethylene-responsive transcription factor AIL5 (LOC101767014), mRNA
apomictic upregulated	TRINITY_DN39442_c0_g3_i2	B-12-9	B2-S	186.152	9.67133	97.9115	4.30337	1.16982	3.67867	0.000234456	0.0058281
apomictic upregulated	TRINITY_DN35745_c0_g2_i1	B-12-9	B2-S	382.965	25.3799	204.173	3.91072	1.06346	3.67735	0.000235673	0.00585208	PREDICTED: Panicum hallii 60S ribosomal protein L35-2 (LOC112892277), mRNA
apomictic upregulated	TRINITY_DN31800_c0_g1_i1	B-12-9	B2-S	182.323	0	91.1614	9.31825	2.53458	3.67644	0.000236507	0.00586652	PREDICTED: Setaria italica AP2-like ethylene-responsive transcription factor BBM2 (LOC101776233), mRNA
apomictic upregulated	TRINITY_DN45209_c0_g2_i3	B-12-9	B2-S	225.479	5.53647	115.508	5.43901	1.47989	3.67529	0.000237582	0.00589003	PREDICTED: Setaria italica probable peroxygenase 5 (LOC101770741), mRNA
apomictic upregulated	TRINITY_DN46342_c0_g1_i3	B-12-9	B2-S	61.1134	0.756584	30.935	6.19693	1.68713	3.67307	0.000239657	0.00593195	PREDICTED: Setaria italica desumoylating isopeptidase 1 (LOC101770411), transcript variant X1, mRNA
apomictic upregulated	TRINITY_DN48416_c0_g2_i3	B-12-9	B2-S	39.8949	0	19.9474	7.12287	1.93938	3.67276	0.000239943	0.00593587	PREDICTED: Setaria italica uncharacterized LOC101761960 (LOC101761960), mRNA
apomictic upregulated	TRINITY_DN36530_c0_g1_i2	B-12-9	B2-S	186.965	0	93.4823	9.35533	2.54898	3.67023	0.000242337	0.00599189	PREDICTED: Setaria italica cinnamoyl-CoA reductase 1 (LOC101786254), mRNA
apomictic upregulated	TRINITY_DN41258_c0_g1_i14	B-12-9	B2-S	53.3002	0	26.6501	7.54528	2.05775	3.66676	0.000245644	0.00606396	PREDICTED: Setaria italica DNA-directed RNA polymerases IV and V subunit 4 (LOC101768987), transcript variant X2, mRNA
apomictic upregulated	TRINITY_DN41269_c0_g1_i6	B-12-9	B2-S	35.1152	0	17.5576	6.9416	1.89346	3.6661	0.000246275	0.00607309	PREDICTED: Setaria italica chaperone protein DnaJ (LOC101761363), mRNA
apomictic upregulated	TRINITY_DN46717_c0_g5_i5	B-12-9	B2-S	25.7367	0	12.8683	6.49412	1.77154	3.6658	0.000246565	0.006077	PREDICTED: Setaria italica probable cellulose synthase A catalytic subunit 5 [UDP-forming] (LOC101784296), mRNA
apomictic upregulated	TRINITY_DN42717_c0_g3_i17	B-12-9	B2-S	75.8916	0.514425	38.203	7.26421	1.98171	3.66563	0.000246728	0.0060778	PREDICTED: Setaria italica RNA-binding protein 5 (LOC101763400), transcript variant X3, mRNA
apomictic upregulated	TRINITY_DN35287_c0_g3_i4	B-12-9	B2-S	100.155	13.3532	56.7539	2.90187	0.791798	3.66491	0.000247422	0.00608519	PREDICTED: Setaria italica bisdemethoxycurcumin synthase (LOC101777759), mRNA
apomictic upregulated	TRINITY_DN44868_c2_g1_i1	B-12-9	B2-S	44.1757	0.514425	22.345	6.4909	1.77187	3.6633	0.000248989	0.00611166	PREDICTED: Setaria italica kinesin-like protein KIN-14H (LOC101756427), mRNA
apomictic upregulated	TRINITY_DN36962_c0_g1_i4	B-12-9	B2-S	55.329	0	27.6645	7.59862	2.07417	3.66346	0.000248834	0.00611166	PREDICTED: Setaria italica uncharacterized LOC106804428 (LOC106804428), mRNA
apomictic upregulated	TRINITY_DN32183_c0_g1_i1	B-12-9	B2-S	35.0957	0	17.5478	6.93764	1.89419	3.66259	0.000249679	0.00612447
apomictic upregulated	TRINITY_DN45956_c2_g1_i5	B-12-9	B2-S	124.477	0	62.2385	8.76859	2.39584	3.65993	0.000252285	0.0061786	PREDICTED: Setaria italica ATP synthase mitochondrial F1 complex assembly factor 2 (LOC101773597), mRNA
apomictic upregulated	TRINITY_DN45356_c0_g2_i6	B-12-9	B2-S	139.414	0	69.707	8.93138	2.44056	3.65956	0.000252645	0.00618412	PREDICTED: Setaria italica uncharacterized LOC101772955 (LOC101772955), mRNA
apomictic upregulated	TRINITY_DN33197_c0_g1_i8	B-12-9	B2-S	166.239	7.71147	86.9752	4.41027	1.20561	3.65811	0.000254083	0.00620625	PREDICTED: Setaria italica U3 small nucleolar ribonucleoprotein protein IMP3 (LOC101757289), transcript variant X2, mRNA
apomictic upregulated	TRINITY_DN48614_c2_g1_i3	B-12-9	B2-S	22.1147	0	11.0574	6.27517	1.71568	3.65753	0.000254659	0.00621375	PREDICTED: Setaria italica paired amphipathic helix protein Sin3-like 4 (LOC101786062), transcript variant X2, mRNA
apomictic upregulated	TRINITY_DN33502_c0_g1_i7	B-12-9	B2-S	35.498	0	17.749	6.95781	1.90285	3.65652	0.00025566	0.00623162	PREDICTED: Hevea brasiliensis RNA polymerase II transcription factor B subunit 5-like (LOC110631840), transcript variant X6, mRNA
apomictic upregulated	TRINITY_DN37780_c1_g1_i6	B-12-9	B2-S	203.745	2.43599	103.09	6.4421	1.76236	3.65538	0.0002568	0.00624889	Panicum virgatum clone PV_ABa103-H05, complete sequence
apomictic upregulated	TRINITY_DN35370_c0_g1_i4	B-12-9	B2-S	345.08	2.64804	173.864	7.00342	1.91584	3.65554	0.000256646	0.00624889	PREDICTED: Setaria italica uncharacterized LOC101768197 (LOC101768197), mRNA
apomictic upregulated	TRINITY_DN40683_c0_g1_i3	B-12-9	B2-S	114.811	0	57.4053	8.65181	2.368	3.65363	0.000258555	0.00628238	PREDICTED: Setaria italica uncharacterized LOC101770322 (LOC101770322), mRNA
apomictic upregulated	TRINITY_DN36629_c1_g3_i4	B-12-9	B2-S	44.2602	0	22.1301	7.27736	1.99208	3.65314	0.000259049	0.00628452	PREDICTED: Setaria italica indole-3-acetate beta-glucosyltransferase (LOC101783925), mRNA
apomictic upregulated	TRINITY_DN26812_c0_g1_i1	B-12-9	B2-S	35.4166	0	17.7083	6.9544	1.90384	3.65283	0.000259367	0.00628894	PREDICTED: Aegilops tauschii subsp. tauschii uncharacterized LOC109783551 (LOC109783551), mRNA
apomictic upregulated	TRINITY_DN39908_c2_g1_i1	B-12-9	B2-S	63.9701	0	31.985	7.80563	2.13696	3.65267	0.000259527	0.00628952	PREDICTED: Panicum hallii ABC transporter F family member 4-like (LOC112895671), mRNA
apomictic upregulated	TRINITY_DN40898_c0_g1_i14	B-12-9	B2-S	98.0844	1.13488	49.6096	6.3846	1.74827	3.65196	0.000260245	0.00629753	PREDICTED: Panicum hallii ribose-phosphate pyrophosphokinase 4 (LOC112885138), mRNA
apomictic upregulated	TRINITY_DN35150_c2_g2_i2	B-12-9	B2-S	127.747	2.58815	65.1678	5.82636	1.59622	3.6501	0.000262143	0.00633308	PREDICTED: Setaria italica protein EXORDIUM-like 1 (LOC101769607), mRNA
apomictic upregulated	TRINITY_DN32062_c0_g2_i1	B-12-9	B2-S	67.9033	1.29408	34.5987	6.24484	1.71083	3.65019	0.000262048	0.00633308
apomictic upregulated	TRINITY_DN45242_c0_g2_i2	B-12-9	B2-S	28.7957	0	14.3979	6.6573	1.82447	3.6489	0.000263367	0.00635568	PREDICTED: Setaria italica phosphatidylinositol 4-phosphate 5-kinase 1 (LOC101774042), mRNA
apomictic upregulated	TRINITY_DN34568_c0_g1_i6	B-12-9	B2-S	58.0244	2.13519	30.0798	4.54437	1.24611	3.64683	0.000265494	0.0063911	PREDICTED: Setaria italica 60S ribosomal protein L7-3 (LOC101757215), mRNA
apomictic upregulated	TRINITY_DN46676_c0_g1_i1	B-12-9	B2-S	89.1329	0.900423	45.0166	6.26184	1.71707	3.64682	0.000265509	0.0063911	PREDICTED: Setaria italica uncharacterized LOC101756752 (LOC101756752), mRNA
apomictic upregulated	TRINITY_DN40207_c1_g2_i1	B-12-9	B2-S	47.8068	0	23.9034	7.38522	2.02524	3.6466	0.000265736	0.00639325	PREDICTED: Setaria italica ankyrin repeat domain-containing protein 2A (LOC101776456), mRNA
apomictic upregulated	TRINITY_DN49287_c1_g1_i3	B-12-9	B2-S	23.5871	0.378292	11.9827	5.60319	1.53675	3.64612	0.000266229	0.00640048	PREDICTED: Panicum hallii uncharacterized LOC112891555 (LOC112891555), mRNA
apomictic upregulated	TRINITY_DN39096_c2_g1_i2	B-12-9	B2-S	125.176	0	62.588	8.77636	2.40727	3.64577	0.000266589	0.00640048	PREDICTED: Setaria italica ethylene-responsive transcription factor RAP2-3 (LOC101773791), transcript variant X1, mRNA
apomictic upregulated	TRINITY_DN34588_c0_g2_i1	B-12-9	B2-S	142.623	0	71.3116	8.96422	2.45928	3.64506	0.000267327	0.00641489	PREDICTED: Setaria italica 24.1 kDa heat shock protein, mitochondrial (LOC101758975), transcript variant X2, mRNA
apomictic upregulated	TRINITY_DN42792_c0_g1_i1	B-12-9	B2-S	25.9228	0.180085	13.0514	5.81727	1.59647	3.64383	0.000268616	0.00644248	PREDICTED: Setaria italica uncharacterized LOC101770434 (LOC101770434), mRNA
apomictic upregulated	TRINITY_DN38171_c0_g1_i1	B-12-9	B2-S	67.7696	0.514425	34.142	7.10403	1.95022	3.64269	0.000269804	0.0064643	PREDICTED: Setaria italica probable protein S-acyltransferase 19 (LOC101767645), mRNA
apomictic upregulated	TRINITY_DN49583_c19_g3_i6	B-12-9	B2-S	39.7332	0	19.8666	7.12266	1.95645	3.6406	0.000272001	0.00651021	PREDICTED: Setaria italica myosin-6 (LOC101774906), mRNA
apomictic upregulated	TRINITY_DN47847_c0_g1_i3	B-12-9	B2-S	129.124	0	64.5618	8.82089	2.42413	3.63878	0.000273929	0.00654285	PREDICTED: Setaria italica vegetative cell wall protein gp1-like (LOC105913601), mRNA
apomictic upregulated	TRINITY_DN37083_c0_g1_i4	B-12-9	B2-S	25.811	0	12.9055	6.49723	1.78615	3.63756	0.000275236	0.00657068
apomictic upregulated	TRINITY_DN48948_c1_g1_i14	B-12-9	B2-S	134.772	4.05167	69.4119	5.05686	1.39041	3.63695	0.000275883	0.00657935	Genomic sequence for Sorghum bicolor, clone SBBBc0267M07, complete sequence
apomictic upregulated	TRINITY_DN45165_c0_g1_i8	B-12-9	B2-S	136.509	9.5331	73.0211	3.89387	1.07118	3.63514	0.000277829	0.00661642	PREDICTED: Setaria italica NADH dehydrogenase [ubiquinone] 1 alpha subcomplex assembly factor 2 (LOC101758034), mRNA
apomictic upregulated	TRINITY_DN43167_c1_g1_i1	B-12-9	B2-S	21.3208	0	10.6604	6.21919	1.71084	3.63517	0.000277793	0.00661642
apomictic upregulated	TRINITY_DN33151_c0_g2_i2	B-12-9	B2-S	133.041	21.1684	77.1045	2.6736	0.735592	3.63462	0.000278389	0.00661751	PREDICTED: Panicum hallii 60S acidic ribosomal protein P0 (LOC112896489), mRNA
apomictic upregulated	TRINITY_DN35882_c0_g1_i2	B-12-9	B2-S	224.476	12.4481	118.462	4.18382	1.15107	3.63472	0.000278284	0.00661751	PREDICTED: Setaria italica protein cornichon homolog 4 (LOC101769195), mRNA
apomictic upregulated	TRINITY_DN48195_c1_g1_i2	B-12-9	B2-S	35.2308	0	17.6154	6.94605	1.91121	3.63437	0.000278659	0.00661834	PREDICTED: Setaria italica putative F-box/LRR-repeat protein 22 (LOC101781655), mRNA
apomictic upregulated	TRINITY_DN49552_c3_g1_i3	B-12-9	B2-S	54.5008	3.19752	28.8491	4.22062	1.16153	3.63367	0.000279413	0.00663285
apomictic upregulated	TRINITY_DN40760_c0_g2_i1	B-12-9	B2-S	26.3401	0.180085	13.2601	5.83909	1.60748	3.63244	0.000280752	0.00665441	PREDICTED: Panicum hallii uncharacterized LOC112882701 (LOC112882701), mRNA
apomictic upregulated	TRINITY_DN34555_c0_g1_i5	B-12-9	B2-S	40.381	0	20.1905	7.14496	1.96696	3.63249	0.000280702	0.00665441
apomictic upregulated	TRINITY_DN42395_c1_g1_i2	B-12-9	B2-S	33.0582	0	16.5291	6.85341	1.8878	3.63038	0.000283004	0.00670094	PREDICTED: Setaria italica mitochondrial phosphate carrier protein 3, mitochondrial (LOC101780060), mRNA
apomictic upregulated	TRINITY_DN35731_c1_g2_i4	B-12-9	B2-S	28.6288	0	14.3144	6.64697	1.8314	3.62945	0.000284024	0.00671824
apomictic upregulated	TRINITY_DN38430_c0_g2_i1	B-12-9	B2-S	110.859	0	55.4295	8.60098	2.37037	3.62853	0.000285036	0.00673874	PREDICTED: Setaria italica trihelix transcription factor ASIL2 (LOC101782730), mRNA
apomictic upregulated	TRINITY_DN26864_c0_g1_i1	B-12-9	B2-S	79.482	0	39.741	8.12222	2.23904	3.62755	0.000286122	0.00676096	PREDICTED: Setaria italica beta-glucosidase-like SFR2, chloroplastic (LOC101769304), transcript variant X2, misc_RNA
apomictic upregulated	TRINITY_DN46691_c2_g1_i8	B-12-9	B2-S	27.4066	0	13.7033	6.58618	1.81693	3.62489	0.000289085	0.00682056	PREDICTED: Setaria italica myb-related protein 340 (LOC101774748), mRNA
apomictic upregulated	TRINITY_DN39002_c1_g1_i1	B-12-9	B2-S	30.9563	0.647038	15.8017	5.99068	1.6526	3.62501	0.000288951	0.00682056
apomictic upregulated	TRINITY_DN48470_c3_g3_i1	B-12-9	B2-S	27.5094	1.00721	14.2583	4.82531	1.33157	3.62376	0.000290348	0.00683992	Oryza sativa Indica Group PPR782a gene for pentatricopeptide repeat-containing protein, complete cds
apomictic upregulated	TRINITY_DN42588_c0_g1_i2	B-12-9	B2-S	258.96	13.7071	136.334	4.29009	1.18443	3.62207	0.000292254	0.00687784	PREDICTED: Setaria italica nuclear pore complex protein NUP107 (LOC101779030), transcript variant X2, mRNA
apomictic upregulated	TRINITY_DN30545_c0_g1_i1	B-12-9	B2-S	32.1568	0	16.0784	6.81738	1.88264	3.62118	0.000293265	0.00689813	PREDICTED: Setaria italica nuclear transcription factor Y subunit A-10 (LOC101778378), transcript variant X1, mRNA
apomictic upregulated	TRINITY_DN38426_c0_g1_i5	B-12-9	B2-S	22.7021	0	11.351	6.31223	1.74363	3.62016	0.000294417	0.00692139	PREDICTED: Setaria italica basic 7S globulin (LOC101752527), mRNA
apomictic upregulated	TRINITY_DN33939_c0_g1_i1	B-12-9	B2-S	69.1893	0.514425	34.8519	7.13362	1.97073	3.61978	0.000294851	0.00692139	PREDICTED: Sorghum bicolor small ubiquitin-related modifier 1 (LOC8055680), mRNA
apomictic upregulated	TRINITY_DN40235_c0_g1_i5	B-12-9	B2-S	36.8503	0	18.4252	7.01499	1.93863	3.61854	0.000296274	0.00694424	PREDICTED: Setaria italica uncharacterized LOC101774118 (LOC101774118), transcript variant X3, mRNA
apomictic upregulated	TRINITY_DN42667_c2_g1_i10	B-12-9	B2-S	55.2919	1.47416	28.383	5.49748	1.51957	3.61779	0.000297131	0.00696082	Pennisetum squamulatum SSAP fragment E86-1136-410 genomic sequence
apomictic upregulated	TRINITY_DN36550_c0_g1_i2	B-12-9	B2-S	84.6173	4.35052	44.4839	4.35774	1.20472	3.61724	0.000297762	0.00696856	PREDICTED: Setaria italica uncharacterized LOC101782445 (LOC101782445), mRNA
apomictic upregulated	TRINITY_DN42947_c0_g1_i2	B-12-9	B2-S	161.673	0	80.8365	9.14533	2.52867	3.61666	0.000298432	0.00698072	PREDICTED: Setaria italica CBL-interacting protein kinase 6 (LOC101784626), mRNA
apomictic upregulated	TRINITY_DN41744_c1_g5_i1	B-12-9	B2-S	28.7768	0	14.3884	6.65634	1.84145	3.61472	0.000300671	0.00701893
apomictic upregulated	TRINITY_DN35293_c0_g2_i2	B-12-9	B2-S	134.173	0	67.0865	8.87662	2.45578	3.61459	0.000300828	0.00701907	PREDICTED: Setaria italica non-specific lipid-transfer protein (LOC101756443), mRNA
apomictic upregulated	TRINITY_DN30743_c0_g1_i4	B-12-9	B2-S	28.6116	0	14.3058	6.64814	1.83939	3.61431	0.000301148	0.007023
apomictic upregulated	TRINITY_DN36790_c1_g2_i1	B-12-9	B2-S	88.218	2.29986	45.2589	5.32266	1.47286	3.61383	0.000301712	0.00703262	PREDICTED: Setaria italica U3 small nucleolar ribonucleoprotein protein IMP4 (LOC101771787), mRNA
apomictic upregulated	TRINITY_DN46924_c1_g1_i2	B-12-9	B2-S	105.923	0.647038	53.2852	7.73731	2.14262	3.61114	0.000304857	0.00709523	PREDICTED: Setaria italica uncharacterized LOC101775261 (LOC101775261), mRNA
apomictic upregulated	TRINITY_DN49294_c1_g1_i4	B-12-9	B2-S	67.6349	0	33.8175	7.88627	2.18469	3.60979	0.000306442	0.00712854	PREDICTED: Setaria italica WPP domain-associated protein (LOC101753728), mRNA
apomictic upregulated	TRINITY_DN44037_c0_g1_i9	B-12-9	B2-S	187.605	4.24801	95.9266	5.53029	1.53235	3.60904	0.000307337	0.0071422	PREDICTED: Setaria italica methyltransferase-like protein 13 (LOC101753172), mRNA
apomictic upregulated	TRINITY_DN49075_c3_g4_i1	B-12-9	B2-S	65.2423	1.53975	33.391	5.58256	1.54731	3.60792	0.000308659	0.00716934
apomictic upregulated	TRINITY_DN48144_c1_g1_i2	B-12-9	B2-S	108.368	0.514425	54.4411	7.77106	2.1551	3.6059	0.000311073	0.00721159	PREDICTED: Setaria italica chitin-inducible gibberellin-responsive protein 1 (LOC101756302), mRNA
apomictic upregulated	TRINITY_DN46282_c1_g1_i5	B-12-9	B2-S	86.0165	1.94111	43.9788	5.7403	1.59193	3.60588	0.0003111	0.00721159
apomictic upregulated	TRINITY_DN44596_c2_g2_i1	B-12-9	B2-S	112.056	0	56.0279	8.61687	2.39073	3.60428	0.000313018	0.0072488	PREDICTED: Setaria italica protein ROOT PRIMORDIUM DEFECTIVE 1 (LOC101771606), transcript variant X5, mRNA
apomictic upregulated	TRINITY_DN42283_c1_g2_i7	B-12-9	B2-S	21.5571	0	10.7785	6.24116	1.73215	3.60313	0.000314403	0.00726998
apomictic upregulated	TRINITY_DN45379_c0_g1_i9	B-12-9	B2-S	44.1236	0	22.0618	7.26869	2.01767	3.60253	0.000315141	0.00728341	PREDICTED: Setaria italica protein ENHANCED DISEASE RESISTANCE 2-like (LOC101779643), transcript variant X2, mRNA
apomictic upregulated	TRINITY_DN42133_c0_g2_i2	B-12-9	B2-S	76.4573	0.540254	38.4988	6.58648	1.82883	3.60147	0.000316421	0.00730573	Setaria italica probable phospholipid hydroperoxide glutathione peroxidase 6, mitochondrial-like (LOC101776814), mRNAAY541694.1 Setaria italica phospholipid-hydroperoxide glutathione peroxidase mRNA, complete cds
apomictic upregulated	TRINITY_DN28325_c0_g1_i1	B-12-9	B2-S	118.001	2.67544	60.3381	5.31014	1.47454	3.60122	0.000316725	0.00730911
apomictic upregulated	TRINITY_DN48504_c0_g1_i8	B-12-9	B2-S	43.4087	0	21.7043	7.24511	2.01247	3.60011	0.000318078	0.00732938	PREDICTED: Setaria italica probable inactive tRNA-specific adenosine deaminase-like protein 3 (LOC101766565), mRNA
apomictic upregulated	TRINITY_DN48814_c0_g1_i1	B-12-9	B2-S	137.969	0.514425	69.2416	8.11626	2.25453	3.59997	0.000318252	0.00732975	PREDICTED: Setaria italica hypersensitive-induced response protein-like protein 1 (LOC101765109), transcript variant X2, mRNA
apomictic upregulated	TRINITY_DN37694_c0_g1_i3	B-12-9	B2-S	165.02	0	82.5098	9.17505	2.54902	3.59944	0.000318904	0.00734112	PREDICTED: Panicum hallii acetylglutamate kinase-like (LOC112898989), mRNA
apomictic upregulated	TRINITY_DN39701_c0_g1_i2	B-12-9	B2-S	33.2167	0.647038	16.9319	6.09285	1.69405	3.59661	0.000322392	0.00740621	PREDICTED: Setaria italica 60S ribosomal protein L18a-like protein (LOC101778014), mRNA
apomictic upregulated	TRINITY_DN40352_c2_g3_i1	B-12-9	B2-S	131.379	6.21149	68.7952	4.36858	1.21467	3.5965	0.00032253	0.00740621	PREDICTED: Setaria italica B-box zinc finger protein 24 (LOC101758592), mRNA
apomictic upregulated	TRINITY_DN46543_c3_g1_i6	B-12-9	B2-S	131.423	2.77376	67.0982	5.46147	1.51852	3.59657	0.000322447	0.00740621	PREDICTED: Setaria italica tetratricopeptide repeat protein 27 homolog (LOC101761021), mRNA
apomictic upregulated	TRINITY_DN45032_c0_g1_i1	B-12-9	B2-S	140.362	0	70.1808	8.94188	2.48738	3.5949	0.000324515	0.00744226	PREDICTED: Setaria italica pyruvate dehydrogenase E1 component subunit beta-3, chloroplastic (LOC101771458), transcript variant X2, mRNA
apomictic upregulated	TRINITY_DN38729_c0_g2_i1	B-12-9	B2-S	57.5541	0	28.777	7.65663	2.12989	3.59485	0.000324581	0.00744226
apomictic upregulated	TRINITY_DN46087_c0_g1_i5	B-12-9	B2-S	156.279	4.70731	80.4931	5.03481	1.40101	3.59371	0.000326004	0.00745558	PREDICTED: Setaria italica chaperone protein dnaJ A7A, chloroplastic (LOC101754513), mRNA
apomictic upregulated	TRINITY_DN44579_c0_g3_i1	B-12-9	B2-S	28.8633	0	14.4316	6.65969	1.85334	3.59334	0.000326464	0.00745887	PREDICTED: Setaria italica auxin-responsive protein IAA2 (LOC101776224), mRNA
apomictic upregulated	TRINITY_DN48297_c1_g1_i1	B-12-9	B2-S	26.0276	0.180085	13.1038	5.82266	1.62056	3.59298	0.000326913	0.00745887	PREDICTED: Setaria italica T-complex protein 1 subunit beta (LOC101777871), transcript variant X2, mRNA
apomictic upregulated	TRINITY_DN38648_c0_g1_i4	B-12-9	B2-S	18.8023	0	9.40114	6.03938	1.68114	3.59243	0.000327609	0.00747107	PREDICTED: Setaria italica glucose-6-phosphate 1-dehydrogenase, cytoplasmic isoform (LOC101783950), mRNA
apomictic upregulated	TRINITY_DN44028_c0_g1_i4	B-12-9	B2-S	26.4538	0	13.2269	6.53326	1.81879	3.59208	0.000328049	0.00747741	PREDICTED: Setaria italica pre-rRNA-processing protein TSR1 homolog (LOC101755231), mRNA
apomictic upregulated	TRINITY_DN43450_c1_g1_i2	B-12-9	B2-S	59.3405	0	29.6703	7.69901	2.14433	3.59039	0.000330179	0.00750592	PREDICTED: Setaria italica 60S ribosomal protein L27-3 (LOC101780658), mRNA
apomictic upregulated	TRINITY_DN49134_c1_g1_i1	B-12-9	B2-S	75.761	0.900423	38.3307	6.02004	1.67686	3.59008	0.000330582	0.00750592	PREDICTED: Setaria italica non-specific lipid-transfer protein 1 (LOC101772575), mRNA
apomictic upregulated	TRINITY_DN42459_c1_g2_i2	B-12-9	B2-S	50.8099	0	25.4049	7.47271	2.08151	3.59005	0.000330613	0.00750592	PREDICTED: Setaria italica probable GMP synthase [glutamine-hydrolyzing] (LOC101779865), mRNA
apomictic upregulated	TRINITY_DN36036_c1_g1_i2	B-12-9	B2-S	158.09	0	79.045	9.11327	2.5381	3.59059	0.000329926	0.00750592
apomictic upregulated	TRINITY_DN46618_c1_g1_i5	B-12-9	B2-S	62.4193	0.720338	31.5698	5.98175	1.66619	3.59007	0.000330593	0.00750592
apomictic upregulated	TRINITY_DN38024_c1_g1_i2	B-12-9	B2-S	37.3403	0	18.6701	7.03381	1.95947	3.58965	0.000331123	0.00751059	PREDICTED: Setaria italica monothiol glutaredoxin-S6 (LOC101762072), mRNA
apomictic upregulated	TRINITY_DN44728_c0_g1_i2	B-12-9	B2-S	450.574	78.2523	264.413	2.51892	0.70188	3.58882	0.000332172	0.00753069	PREDICTED: Setaria italica uncharacterized LOC101755893 (LOC101755893), transcript variant X1, mRNA
apomictic upregulated	TRINITY_DN36453_c4_g3_i4	B-12-9	B2-S	46.6352	1.8085	24.2219	4.99975	1.39371	3.58737	0.000334028	0.00756907	PREDICTED: Setaria italica CASP-like protein 2U2 (LOC101763260), mRNA
apomictic upregulated	TRINITY_DN38076_c2_g1_i6	B-12-9	B2-S	144.169	4.47961	74.3244	5.0773	1.41578	3.58622	0.000335507	0.00759515
apomictic upregulated	TRINITY_DN47189_c1_g1_i3	B-12-9	B2-S	33.5543	0	16.7772	6.87977	1.91905	3.58499	0.000337085	0.00762345	PREDICTED: Setaria italica probable ureidoglycolate hydrolase (LOC101760265), mRNA
apomictic upregulated	TRINITY_DN49504_c0_g2_i1	B-12-9	B2-S	130.705	0	65.3526	8.83815	2.46593	3.5841	0.000338244	0.00764134	PREDICTED: Setaria italica uncharacterized protein At1g04910 (LOC101770925), transcript variant X2, mRNA
apomictic upregulated	TRINITY_DN14497_c0_g1_i1	B-12-9	B2-S	284.244	64.7554	174.5	2.14023	0.597163	3.584	0.00033837	0.00764134
apomictic upregulated	TRINITY_DN38121_c0_g1_i1	B-12-9	B2-S	57.7042	0	28.8521	7.6604	2.13749	3.58383	0.000338591	0.00764259	PREDICTED: Setaria italica vacuolar protein sorting-associated protein 9A (LOC101786717), mRNA
apomictic upregulated	TRINITY_DN44663_c0_g1_i2	B-12-9	B2-S	233.36	3.88223	118.621	6.02926	1.68254	3.58342	0.000339123	0.00764345	PREDICTED: Setaria italica calmodulin (LOC101762722), mRNA
apomictic upregulated	TRINITY_DN43377_c0_g1_i3	B-12-9	B2-S	19.7399	0	9.86994	6.1149	1.70642	3.58345	0.00033908	0.00764345
apomictic upregulated	TRINITY_DN34004_c4_g1_i2	B-12-9	B2-S	92.8817	0	46.4409	8.34436	2.32932	3.58232	0.000340553	0.00767194
apomictic upregulated	TRINITY_DN36052_c1_g1_i4	B-12-9	B2-S	25.4269	0	12.7134	6.48061	1.80955	3.58133	0.000341844	0.00769378
apomictic upregulated	TRINITY_DN48297_c0_g1_i3	B-12-9	B2-S	33.5217	0	16.7609	6.87745	1.92047	3.58113	0.000342105	0.00769571	PREDICTED: Setaria italica cyclin-dependent kinases regulatory subunit 1 (LOC101767461), mRNA
apomictic upregulated	TRINITY_DN36171_c0_g1_i3	B-12-9	B2-S	40.0207	0	20.0104	7.13103	1.99159	3.58057	0.00034285	0.00770499	PREDICTED: Setaria italica DNA (cytosine-5)-methyltransferase DRM2 (LOC101784586), mRNA
apomictic upregulated	TRINITY_DN41852_c1_g1_i2	B-12-9	B2-S	57.2866	2.47994	29.8833	4.57636	1.27808	3.58066	0.00034273	0.00770499	PREDICTED: Setaria italica uncharacterized LOC111256778 (LOC111256778), mRNA
apomictic upregulated	TRINITY_DN48897_c1_g1_i14	B-12-9	B2-S	148.019	0	74.0093	9.01745	2.51972	3.57876	0.00034523	0.00773351	PREDICTED: Setaria italica 26S proteasome non-ATPase regulatory subunit 2 homolog A (LOC101767925), mRNA
apomictic upregulated	TRINITY_DN40985_c1_g2_i1	B-12-9	B2-S	76.0612	0	38.0306	8.05635	2.25118	3.57872	0.000345286	0.00773351
apomictic upregulated	TRINITY_DN45728_c0_g1_i1	B-12-9	B2-S	28.314	0.647038	14.4805	5.86503	1.63908	3.57824	0.000345911	0.00774376
apomictic upregulated	TRINITY_DN36230_c2_g1_i1	B-12-9	B2-S	49.5605	0	24.7803	7.43892	2.07973	3.57686	0.000347743	0.00778102	PREDICTED: Panicum hallii MADS-box protein ZMM17-like (LOC112875271), mRNA
apomictic upregulated	TRINITY_DN47251_c1_g1_i17	B-12-9	B2-S	23.3929	0	11.6965	6.36104	1.77861	3.57641	0.000348352	0.00779088	Saccharum hybrid cultivar R570 clone BAC 203M05 complete sequence
apomictic upregulated	TRINITY_DN44729_c1_g2_i2	B-12-9	B2-S	61.1812	0.756584	30.9689	6.19362	1.73202	3.57594	0.000348968	0.0078009	PREDICTED: Setaria italica aspartokinase 1, chloroplastic (LOC101783207), mRNA
apomictic upregulated	TRINITY_DN49451_c5_g1_i2	B-12-9	B2-S	102.112	0	51.0562	8.48269	2.37286	3.57487	0.000350396	0.00782153	PREDICTED: Setaria italica glycine-rich RNA-binding protein 2, mitochondrial (LOC101763768), transcript variant X1, mRNA
apomictic upregulated	TRINITY_DN34479_c0_g1_i12	B-12-9	B2-S	117.83	0	58.9152	8.68954	2.4306	3.57506	0.000350147	0.00782153	PREDICTED: Setaria italica small nuclear ribonucleoprotein-associated protein B (LOC101764245), mRNA
apomictic upregulated	TRINITY_DN39324_c4_g1_i2	B-12-9	B2-S	32.5546	0.378292	16.4664	6.06328	1.69657	3.57386	0.000351763	0.00784448	PREDICTED: Setaria italica probable ran guanine nucleotide release factor (LOC101774133), mRNA
apomictic upregulated	TRINITY_DN44566_c0_g3_i1	B-12-9	B2-S	104.008	0	52.0039	8.50905	2.38168	3.57271	0.000353306	0.00787109	PREDICTED: Setaria italica glucose-1-phosphate adenylyltransferase large subunit 3, chloroplastic/amyloplastic (LOC101765110), transcript variant X2, mRNA
apomictic upregulated	TRINITY_DN39197_c3_g1_i5	B-12-9	B2-S	188.119	12.9457	100.533	3.80592	1.0653	3.57264	0.0003534	0.00787109	PREDICTED: Setaria italica glycine-rich RNA-binding protein 1-like (LOC101770936), mRNA
apomictic upregulated	TRINITY_DN36718_c0_g1_i9	B-12-9	B2-S	107.566	0.720338	54.1432	6.8112	1.90652	3.57259	0.000353465	0.00787109	PREDICTED: Setaria italica peroxisomal membrane protein PMP22 (LOC101785002), mRNA
apomictic upregulated	TRINITY_DN47860_c1_g1_i7	B-12-9	B2-S	25.7168	0	12.8584	6.49204	1.81742	3.57211	0.000354118	0.00787806
apomictic upregulated	TRINITY_DN37624_c0_g1_i3	B-12-9	B2-S	33.4782	0	16.7391	6.87092	1.92441	3.57041	0.000356426	0.00792181	PREDICTED: Setaria italica probable glutamate carboxypeptidase LAMP1 (LOC101785000), mRNA
apomictic upregulated	TRINITY_DN45989_c0_g1_i1	B-12-9	B2-S	36.0879	0.647038	18.3675	6.20565	1.73903	3.56847	0.000359078	0.00797694	PREDICTED: Setaria italica ATP-citrate synthase alpha chain protein 3 (LOC101758485), transcript variant X1, mRNA
apomictic upregulated	TRINITY_DN34569_c1_g1_i1	B-12-9	B2-S	34.7073	0	17.3537	6.92797	1.9416	3.56818	0.000359471	0.00798183	PREDICTED: Setaria italica uncharacterized LOC101786235 (LOC101786235), transcript variant X1, ncRNA
apomictic upregulated	TRINITY_DN43045_c1_g1_i3	B-12-9	B2-S	112.229	0	56.1145	8.61889	2.41583	3.56767	0.000360163	0.00799338	PREDICTED: Panicum hallii mediator of RNA polymerase II transcription subunit 10b (LOC112883594), transcript variant X1, mRNA
apomictic upregulated	TRINITY_DN46726_c0_g1_i4	B-12-9	B2-S	53.5067	0	26.7533	7.54895	2.11657	3.5666	0.000361639	0.00800857	PREDICTED: Setaria italica importin subunit alpha-1b (LOC101765095), mRNA
apomictic upregulated	TRINITY_DN39625_c0_g1_i1	B-12-9	B2-S	164.172	3.03561	83.6038	5.62781	1.57928	3.56353	0.000365895	0.008079	PREDICTED: Panicum hallii origin of replication complex subunit 1 (LOC112874836), transcript variant X1, mRNA
apomictic upregulated	TRINITY_DN40231_c0_g1_i2	B-12-9	B2-S	39.3257	0	19.6629	7.10461	1.99382	3.56332	0.000366201	0.008079	PREDICTED: Setaria italica cinnamoyl-CoA reductase 2 (LOC101755442), transcript variant X2, mRNA
apomictic upregulated	TRINITY_DN35277_c1_g1_i1	B-12-9	B2-S	25.257	0	12.6285	6.46508	1.81437	3.56325	0.000366285	0.008079	PREDICTED: Setaria italica glucose-6-phosphate isomerase 1, chloroplastic (LOC101781146), mRNA
apomictic upregulated	TRINITY_DN42645_c1_g2_i1	B-12-9	B2-S	25.2453	0	12.6226	6.46289	1.81363	3.56351	0.000365927	0.008079	PREDICTED: Setaria italica pre-mRNA-splicing factor CWC21 (LOC101777047), transcript variant X4, misc_RNA
apomictic upregulated	TRINITY_DN47901_c2_g1_i2	B-12-9	B2-S	95.7802	2.0577	48.919	5.65035	1.58568	3.56335	0.000366148	0.008079	PREDICTED: Setaria italica uncharacterized LOC101784173 (LOC101784173), mRNA
apomictic upregulated	TRINITY_DN39421_c2_g2_i4	B-12-9	B2-S	131.198	0	65.5991	8.84449	2.48299	3.56204	0.000367988	0.00810885	PREDICTED: Setaria italica serine/threonine-protein kinase EDR1 (LOC101765843), mRNA
apomictic upregulated	TRINITY_DN46991_c1_g3_i2	B-12-9	B2-S	126.896	0	63.448	8.79586	2.46959	3.56166	0.000368516	0.00811278	PREDICTED: Setaria italica FIP1[V]-like protein (LOC101763236), mRNA
apomictic upregulated	TRINITY_DN48839_c1_g1_i7	B-12-9	B2-S	23.4575	0	11.7287	6.3578	1.78505	3.5617	0.000368468	0.00811278
apomictic upregulated	TRINITY_DN39489_c2_g3_i1	B-12-9	B2-S	40.2648	0.378292	20.3215	6.36396	1.78689	3.56148	0.000368774	0.0081146
apomictic upregulated	TRINITY_DN40776_c2_g1_i3	B-12-9	B2-S	110.734	14.6396	62.687	2.89286	0.812652	3.55978	0.00037117	0.00815573	PREDICTED: Setaria italica transcription factor bHLH93 (LOC101770156), transcript variant X1, mRNA
apomictic upregulated	TRINITY_DN33196_c2_g1_i2	B-12-9	B2-S	112.646	0	56.3228	8.6246	2.42288	3.55965	0.000371353	0.00815588	PREDICTED: Setaria italica 60S ribosomal protein L34 (LOC101776281), mRNA
apomictic upregulated	TRINITY_DN43198_c2_g1_i8	B-12-9	B2-S	160.257	0	80.1284	9.13234	2.56722	3.55729	0.000374695	0.00821761	PREDICTED: Setaria italica formin-like protein 3 (LOC101767258), mRNA
apomictic upregulated	TRINITY_DN36907_c0_g1_i2	B-12-9	B2-S	104.765	0	52.3824	8.51957	2.39492	3.55734	0.000374625	0.00821761	PREDICTED: Setaria italica proteasome subunit alpha type-2 (LOC101784443), mRNA
apomictic upregulated	TRINITY_DN37789_c1_g1_i1	B-12-9	B2-S	179.577	18.1805	98.8788	3.308	0.929962	3.55714	0.000374915	0.00821853	PREDICTED: Panicum hallii uncharacterized N-acetyltransferase YvbK-like (LOC112873715), mRNA
apomictic upregulated	TRINITY_DN43666_c0_g2_i2	B-12-9	B2-S	52.0109	0	26.0055	7.50795	2.11097	3.55664	0.000375632	0.00823036
apomictic upregulated	TRINITY_DN47584_c2_g2_i6	B-12-9	B2-S	148.764	17.7171	83.2408	3.06949	0.863739	3.55372	0.000379825	0.00830656	PREDICTED: Setaria italica protein MEI2-like 3 (LOC101769446), transcript variant X4, mRNA
apomictic upregulated	TRINITY_DN38410_c1_g1_i3	B-12-9	B2-S	43.68	0	21.84	7.25817	2.04241	3.55373	0.000379807	0.00830656	PREDICTED: Setaria italica U5 small nuclear ribonucleoprotein 40 kDa protein (LOC101767192), mRNA
apomictic upregulated	TRINITY_DN37720_c0_g1_i5	B-12-9	B2-S	125.036	0	62.5178	8.77452	2.46922	3.55356	0.000380057	0.0083077	PREDICTED: Setaria italica U11/U12 small nuclear ribonucleoprotein 25 kDa protein (LOC101779825), mRNA
apomictic upregulated	TRINITY_DN46942_c2_g2_i2	B-12-9	B2-S	34.2597	0	17.1299	6.90794	1.94484	3.55193	0.000382413	0.00835526	PREDICTED: Setaria italica mitochondrial import inner membrane translocase subunit TIM23-2 (LOC101774473), mRNA
apomictic upregulated	TRINITY_DN39651_c0_g1_i4	B-12-9	B2-S	294.237	4.90756	149.572	5.98991	1.68666	3.55134	0.000383277	0.00836627	PREDICTED: Setaria italica cytochrome P450 90D2 (LOC101767613), mRNA
apomictic upregulated	TRINITY_DN48504_c0_g1_i3	B-12-9	B2-S	21.7337	0	10.8668	6.24908	1.7596	3.55141	0.000383172	0.00836627	PREDICTED: Setaria italica probable inactive tRNA-specific adenosine deaminase-like protein 3 (LOC101761574), mRNA
apomictic upregulated	TRINITY_DN41007_c2_g3_i2	B-12-9	B2-S	27.1343	0	13.5671	6.56753	1.84973	3.55054	0.000384444	0.00838385	PREDICTED: Setaria italica LOB domain-containing protein 37 (LOC101782362), mRNA
apomictic upregulated	TRINITY_DN46622_c0_g1_i8	B-12-9	B2-S	49.1784	0	24.5892	7.43032	2.09304	3.55002	0.000385202	0.00839643	PREDICTED: Setaria italica uncharacterized LOC101758261 (LOC101758261), mRNA
apomictic upregulated	TRINITY_DN35012_c0_g3_i1	B-12-9	B2-S	38.7712	0	19.3856	7.088	1.99754	3.54837	0.00038763	0.00844538	PREDICTED: Setaria italica FAM10 family protein At4g22670 (LOC101772198), mRNA
apomictic upregulated	TRINITY_DN28405_c0_g1_i1	B-12-9	B2-S	26.5914	0	13.2957	6.54505	1.84532	3.54684	0.000389887	0.00848658
apomictic upregulated	TRINITY_DN39709_c2_g2_i1	B-12-9	B2-S	42.9695	0	21.4848	7.23574	2.04091	3.54535	0.000392098	0.00852671	PREDICTED: Setaria italica leucine-rich repeat protein 1 (LOC101772982), mRNA
apomictic upregulated	TRINITY_DN33884_c0_g1_i4	B-12-9	B2-S	38.1629	0.647038	19.405	6.28513	1.77303	3.54485	0.000392829	0.0085386	PREDICTED: Setaria italica uncharacterized protein At4g15545 (LOC101753648), mRNA
apomictic upregulated	TRINITY_DN38790_c0_g1_i3	B-12-9	B2-S	90.449	0.720338	45.5847	6.55012	1.84809	3.54426	0.000393715	0.00855386	PREDICTED: Setaria italica magnesium transporter MRS2-F (LOC101762194), mRNA
apomictic upregulated	TRINITY_DN35289_c1_g1_i4	B-12-9	B2-S	54.6449	0.647038	27.6459	6.7922	1.91712	3.54291	0.00039573	0.00858557
apomictic upregulated	TRINITY_DN41835_c1_g1_i15	B-12-9	B2-S	188.707	3.23519	95.9709	6.00826	1.69608	3.54243	0.000396452	0.0085972
apomictic upregulated	TRINITY_DN42182_c0_g3_i3	B-12-9	B2-S	97.7294	0	48.8647	8.41969	2.37812	3.54048	0.000399397	0.00864179	PREDICTED: Setaria italica non-specific lipid-transfer protein 3-like (LOC101756844), mRNA
apomictic upregulated	TRINITY_DN37030_c1_g2_i10	B-12-9	B2-S	56.3855	1.54328	28.9644	5.35836	1.51354	3.54028	0.000399706	0.00864352	PREDICTED: Setaria italica L-lactate dehydrogenase (LOC101768692), mRNA
apomictic upregulated	TRINITY_DN46386_c0_g1_i10	B-12-9	B2-S	39.6021	0	19.8011	7.11625	2.01031	3.53988	0.000400313	0.00865262	PREDICTED: Setaria italica inositol-tetrakisphosphate 1-kinase 6 (LOC101770773), transcript variant X1, mRNA
apomictic upregulated	TRINITY_DN33719_c0_g2_i1	B-12-9	B2-S	104.047	0	52.0236	8.50962	2.40437	3.53922	0.000401305	0.00866598
apomictic upregulated	TRINITY_DN43931_c2_g2_i1	B-12-9	B2-S	58.6796	1.02885	29.8542	6.0365	1.70595	3.53849	0.000402416	0.00867594	PREDICTED: Setaria italica protein O-linked-mannose beta-1,4-N-acetylglucosaminyltransferase 2 (LOC101762847), mRNA
apomictic upregulated	TRINITY_DN26055_c0_g1_i1	B-12-9	B2-S	58.4254	0.378292	29.4019	6.88846	1.94724	3.53755	0.000403863	0.00869453	PREDICTED: Panicum hallii UBP1-associated proteins 1C-like (LOC112881085), mRNA
apomictic upregulated	TRINITY_DN47557_c4_g5_i1	B-12-9	B2-S	172.323	0	86.1613	9.23756	2.61188	3.53674	0.000405097	0.00871138
apomictic upregulated	TRINITY_DN43548_c0_g3_i1	B-12-9	B2-S	143.591	13.0818	78.3365	3.49263	0.988086	3.53475	0.000408167	0.00876123	PREDICTED: Setaria italica purple acid phosphatase 2 (LOC101786563), mRNA
apomictic upregulated	TRINITY_DN48775_c0_g1_i3	B-12-9	B2-S	109.825	1.94111	55.883	6.05613	1.71337	3.53462	0.00040836	0.00876123	PREDICTED: Setaria italica uncharacterized LOC101774449 (LOC101774449), transcript variant X1, mRNA
apomictic upregulated	TRINITY_DN36898_c0_g2_i1	B-12-9	B2-S	831.718	60.8258	446.272	3.78306	1.07027	3.53468	0.000408267	0.00876123
apomictic upregulated	TRINITY_DN36054_c4_g1_i1	B-12-9	B2-S	108.451	0	54.2253	8.56967	2.42482	3.53415	0.000409092	0.00876929	PREDICTED: Panicum hallii uncharacterized LOC112876577 (LOC112876577), mRNA
apomictic upregulated	TRINITY_DN32821_c0_g1_i2	B-12-9	B2-S	28.4965	0	14.2482	6.63752	1.87812	3.53413	0.000409114	0.00876929	PREDICTED: Setaria italica outer envelope pore protein 16-2, chloroplastic (LOC101761111), mRNA
apomictic upregulated	TRINITY_DN39743_c1_g3_i1	B-12-9	B2-S	33.2295	0	16.6148	6.86632	1.94332	3.53328	0.000410432	0.00879349	PREDICTED: Setaria italica costars family protein (LOC101774043), mRNA
apomictic upregulated	TRINITY_DN42026_c1_g2_i10	B-12-9	B2-S	42.346	1.0728	21.7094	5.28158	1.49505	3.53271	0.000411319	0.00880842
apomictic upregulated	TRINITY_DN49208_c1_g2_i3	B-12-9	B2-S	178.988	5.50494	92.2466	5.079	1.43783	3.53241	0.000411798	0.00881054	PREDICTED: Setaria italica bifunctional dihydrofolate reductase-thymidylate synthase (LOC101772369), transcript variant X2, mRNA
apomictic upregulated	TRINITY_DN34864_c2_g1_i4	B-12-9	B2-S	32.0882	1.47692	16.7825	4.193	1.18751	3.5309	0.000414144	0.00884442	PREDICTED: Panicum hallii loricrin-like (LOC112887543), mRNA
apomictic upregulated	TRINITY_DN35881_c1_g4_i1	B-12-9	B2-S	25.402	0	12.701	6.47762	1.83622	3.52768	0.000419212	0.00893618	PREDICTED: Setaria italica NAC domain-containing protein 21/22 (LOC101768833), mRNA
apomictic upregulated	TRINITY_DN47139_c0_g1_i8	B-12-9	B2-S	24.5902	0	12.2951	6.42398	1.82138	3.52698	0.000420321	0.0089522
apomictic upregulated	TRINITY_DN49154_c2_g1_i3	B-12-9	B2-S	30.1208	0	15.0604	6.7222	1.90618	3.52653	0.000421044	0.00895878	PREDICTED: Setaria italica uncharacterized LOC101782159 (LOC101782159), mRNA
apomictic upregulated	TRINITY_DN34846_c0_g1_i4	B-12-9	B2-S	33.3828	0	16.6914	6.87295	1.9489	3.52657	0.000420977	0.00895878
apomictic upregulated	TRINITY_DN42000_c0_g2_i1	B-12-9	B2-S	63.6291	0	31.8145	7.80164	2.21447	3.52302	0.000426659	0.00905748
apomictic upregulated	TRINITY_DN40729_c0_g1_i2	B-12-9	B2-S	157.837	0	78.9183	9.11042	2.58741	3.52106	0.000429819	0.00911204	PREDICTED: Setaria italica uncharacterized LOC101784227 (LOC101784227), mRNA
apomictic upregulated	TRINITY_DN47546_c1_g1_i1	B-12-9	B2-S	50.0793	0	25.0396	7.45271	2.11704	3.52034	0.000430988	0.00913264	PREDICTED: Setaria italica probable LRR receptor-like serine/threonine-protein kinase IRK (LOC101758102), mRNA
apomictic upregulated	TRINITY_DN33791_c0_g2_i1	B-12-9	B2-S	176.9	0	88.4502	9.2749	2.63543	3.5193	0.00043268	0.00916014	PREDICTED: Setaria italica putative F-box protein At1g32420 (LOC101781428), mRNA
apomictic upregulated	TRINITY_DN40526_c1_g1_i2	B-12-9	B2-S	56.3823	1.23476	28.8085	5.34269	1.51825	3.51897	0.000433221	0.0091674	PREDICTED: Oryza sativa Japonica Group F-box/LRR-repeat protein 25 (LOC4342768), mRNA
apomictic upregulated	TRINITY_DN35252_c0_g1_i3	B-12-9	B2-S	26.0113	0	13.0056	6.51035	1.8502	3.51873	0.000433622	0.0091717	PREDICTED: Setaria italica polyol transporter 5 (LOC101765751), mRNA
apomictic upregulated	TRINITY_DN49477_c2_g2_i1	B-12-9	B2-S	232.193	5.9239	119.058	5.34339	1.51895	3.51783	0.000435094	0.00919818	PREDICTED: Setaria italica CASP-like protein 2A1 (LOC101769947), mRNA
apomictic upregulated	TRINITY_DN18859_c0_g1_i1	B-12-9	B2-S	224.536	1.02885	112.783	7.85231	2.23226	3.51766	0.000435378	0.00919818	PREDICTED: Setaria italica coiled-coil domain-containing protein 130 (LOC101765047), transcript variant X1, mRNA
apomictic upregulated	TRINITY_DN43450_c1_g1_i1	B-12-9	B2-S	492.598	30.1271	261.363	4.02033	1.14319	3.51678	0.000436823	0.0092184	PREDICTED: Setaria italica 60S ribosomal protein L27-3 (LOC101780658), mRNA
apomictic upregulated	TRINITY_DN48521_c1_g1_i3	B-12-9	B2-S	104.379	0	52.1897	8.51471	2.42147	3.51634	0.000437541	0.00922936	PREDICTED: Setaria italica uncharacterized LOC101776350 (LOC101776350), mRNA
apomictic upregulated	TRINITY_DN28671_c0_g1_i1	B-12-9	B2-S	81.6597	12.7634	47.2115	2.70315	0.768939	3.51543	0.000439049	0.00925587	PREDICTED: Setaria italica protein RDM16 (LOC101774922), mRNA
apomictic upregulated	TRINITY_DN41131_c0_g1_i6	B-12-9	B2-S	25.1875	0	12.5937	6.46776	1.83987	3.51534	0.000439197	0.00925587	PREDICTED: Setaria italica squalene synthase-like (LOC101779179), transcript variant X2, misc_RNA
apomictic upregulated	TRINITY_DN49319_c1_g2_i4	B-12-9	B2-S	20.8051	0	10.4026	6.18281	1.75905	3.51486	0.000439985	0.00926827	PREDICTED: Setaria italica DEAD-box ATP-dependent RNA helicase 40 (LOC101778221), transcript variant X2, mRNA
apomictic upregulated	TRINITY_DN41907_c1_g1_i2	B-12-9	B2-S	410.983	15.8654	213.424	4.72306	1.34383	3.51463	0.000440362	0.00927199	PREDICTED: Setaria italica transmembrane emp24 domain-containing protein p24delta9 (LOC101775068), mRNA
apomictic upregulated	TRINITY_DN38685_c0_g1_i2	B-12-9	B2-S	27.2243	0	13.6121	6.57903	1.872	3.51443	0.000440695	0.00927479	Oryza sativa Indica Group cultivar Shuhui498 chromosome 2 sequence
apomictic upregulated	TRINITY_DN44418_c0_g2_i5	B-12-9	B2-S	22.9893	0.558376	11.7739	4.99305	1.42084	3.51416	0.000441148	0.00928011	PREDICTED: Sorghum bicolor uncharacterized LOC110435357 (LOC110435357), transcript variant X7, ncRNA
apomictic upregulated	TRINITY_DN27359_c0_g1_i1	B-12-9	B2-S	24.0676	0	12.0338	6.39292	1.82015	3.5123	0.000444254	0.00933698	PREDICTED: Setaria italica leucine-rich repeat protein 1 (LOC101775232), mRNA
apomictic upregulated	TRINITY_DN41613_c1_g3_i2	B-12-9	B2-S	203.955	29.3302	116.642	2.80574	0.798956	3.51176	0.000445154	0.00935165	PREDICTED: Setaria italica NAC domain-containing protein 67 (LOC101781580), mRNA
apomictic upregulated	TRINITY_DN45138_c1_g1_i3	B-12-9	B2-S	28.5576	0.874594	14.7161	4.88626	1.39161	3.51123	0.00044604	0.00936602	PREDICTED: Setaria italica FRIGIDA-like protein 4a (LOC101764486), mRNA
apomictic upregulated	TRINITY_DN44133_c2_g2_i2	B-12-9	B2-S	92.4287	0	46.2144	8.33928	2.37532	3.5108	0.000446754	0.00937254	PREDICTED: Setaria italica aquaporin TIP4-2 (LOC101760251), transcript variant X2, mRNA
apomictic upregulated	TRINITY_DN49357_c2_g1_i1	B-12-9	B2-S	130.665	0	65.3327	8.83747	2.51763	3.51023	0.000447713	0.00937569	PREDICTED: Setaria italica putative pentatricopeptide repeat-containing protein At1g74580 (LOC101761633), transcript variant X2, mRNA
apomictic upregulated	TRINITY_DN40012_c1_g5_i1	B-12-9	B2-S	22.4853	0.514425	11.4999	5.53051	1.5755	3.51033	0.000447559	0.00937569	PREDICTED: Setaria italica putative uncharacterized hydrolase C7D4.05 (LOC101769281), mRNA
apomictic upregulated	TRINITY_DN38310_c0_g1_i4	B-12-9	B2-S	39.1603	0	19.5802	7.10088	2.02347	3.50925	0.00044937	0.00940191	PREDICTED: Setaria italica glutamyl-tRNA(Gln) amidotransferase subunit A (LOC101764429), transcript variant X2, mRNA
apomictic upregulated	TRINITY_DN46919_c0_g1_i3	B-12-9	B2-S	20.9829	0	10.4914	6.20394	1.76866	3.50771	0.000451978	0.00943173	PREDICTED: Setaria italica DNA polymerase delta catalytic subunit (LOC101765223), mRNA
apomictic upregulated	TRINITY_DN41928_c2_g3_i1	B-12-9	B2-S	37.4769	0.180085	18.8285	6.35683	1.81226	3.50769	0.000452016	0.00943173	PREDICTED: Setaria italica protein indeterminate-domain 12 (LOC101776196), mRNA
apomictic upregulated	TRINITY_DN39512_c1_g1_i5	B-12-9	B2-S	88.3059	3.20171	45.7538	4.80336	1.36925	3.50802	0.000451457	0.00943173
apomictic upregulated	TRINITY_DN29216_c0_g1_i1	B-12-9	B2-S	35.8083	0	17.9041	6.97296	1.98871	3.50627	0.000454433	0.00946939
apomictic upregulated	TRINITY_DN36942_c0_g2_i1	B-12-9	B2-S	18.7688	0	9.38442	6.03674	1.72185	3.50596	0.000454966	0.00947624
apomictic upregulated	TRINITY_DN41096_c2_g1_i1	B-12-9	B2-S	38.6058	0	19.3029	7.07739	2.0194	3.50469	0.000457136	0.00950437	PREDICTED: Setaria italica uncharacterized LOC101776839 (LOC101776839), mRNA
apomictic upregulated	TRINITY_DN41139_c0_g1_i7	B-12-9	B2-S	285.902	12.8898	149.396	4.50716	1.2866	3.50315	0.000459783	0.00955511	PREDICTED: Setaria italica alcohol dehydrogenase-like 7 (LOC101784324), mRNA
apomictic upregulated	TRINITY_DN48924_c1_g1_i6	B-12-9	B2-S	29.39	0	14.695	6.68335	1.90856	3.50178	0.000462167	0.00960037	PREDICTED: Setaria italica golgin candidate 5 (LOC101786021), mRNA
apomictic upregulated	TRINITY_DN47208_c1_g1_i1	B-12-9	B2-S	50.1341	2.41787	26.276	4.43441	1.26654	3.5012	0.00046316	0.00961669	PREDICTED: Panicum hallii FT-interacting protein 1-like (LOC112886227), mRNA
apomictic upregulated	TRINITY_DN40865_c0_g2_i2	B-12-9	B2-S	85.1297	2.45554	43.7926	5.31926	1.51938	3.50095	0.000463609	0.0096217	PREDICTED: Panicum hallii phosphomevalonate kinase, peroxisomal (LOC112877724), mRNA
apomictic upregulated	TRINITY_DN44375_c2_g1_i8	B-12-9	B2-S	123.573	0	61.7866	8.75772	2.50238	3.49975	0.000465695	0.00964377	PREDICTED: Setaria italica histone H2B.2 (LOC101764262), mRNA
apomictic upregulated	TRINITY_DN49295_c2_g1_i10	B-12-9	B2-S	125.188	0	62.5942	8.77645	2.50783	3.49962	0.00046592	0.00964377	PREDICTED: Setaria italica probable ascorbate-specific transmembrane electron transporter 1 (LOC101752833), mRNA
apomictic upregulated	TRINITY_DN38642_c0_g1_i13	B-12-9	B2-S	279.489	5.83948	142.664	5.53091	1.5804	3.49969	0.000465805	0.00964377
apomictic upregulated	TRINITY_DN48332_c1_g1_i1	B-12-9	B2-S	92.1348	7.59632	49.8655	3.59072	1.02628	3.49876	0.000467434	0.0096658	PREDICTED: Setaria italica uncharacterized LOC101761241 (LOC101761241), mRNA
apomictic upregulated	TRINITY_DN48993_c1_g1_i19	B-12-9	B2-S	28.7987	0	14.3993	6.65881	1.90325	3.49866	0.000467609	0.0096658
apomictic upregulated	TRINITY_DN31561_c0_g1_i1	B-12-9	B2-S	159.018	1.02533	80.0215	7.48478	2.13962	3.49818	0.000468438	0.00967431	PREDICTED: Setaria italica WAT1-related protein At5g64700 (LOC101772321), transcript variant X4, mRNA
apomictic upregulated	TRINITY_DN39598_c0_g1_i1	B-12-9	B2-S	42.8647	0	21.4323	7.2328	2.06786	3.49772	0.000469259	0.00968263
apomictic upregulated	TRINITY_DN47924_c0_g2_i2	B-12-9	B2-S	117.405	0	58.7026	8.68328	2.48276	3.49743	0.000469772	0.00968891	PREDICTED: Setaria italica uncharacterized LOC101753869 (LOC101753869), mRNA
apomictic upregulated	TRINITY_DN33411_c3_g5_i1	B-12-9	B2-S	68.3114	0.756584	34.534	6.34394	1.81413	3.49697	0.00047058	0.00970126
apomictic upregulated	TRINITY_DN40601_c0_g1_i6	B-12-9	B2-S	104.215	4.83484	54.525	4.46046	1.27558	3.49682	0.000470841	0.00970234	PREDICTED: Setaria italica putative ABC transporter C family member 15 (LOC101780155), transcript variant X2, mRNA
apomictic upregulated	TRINITY_DN40238_c0_g1_i5	B-12-9	B2-S	139.422	1.74919	70.5856	6.26975	1.79316	3.49648	0.000471446	0.00970732	PREDICTED: Setaria italica D-amino-acid transaminase, chloroplastic (LOC101781615), transcript variant X3, mRNA
apomictic upregulated	TRINITY_DN47639_c1_g3_i1	B-12-9	B2-S	50.8671	1.29408	26.0806	5.83906	1.67102	3.4943	0.000475304	0.00975965	PREDICTED: Setaria italica guanylate kinase 1-like (LOC101784157), mRNA
apomictic upregulated	TRINITY_DN46011_c0_g1_i5	B-12-9	B2-S	135.082	0	67.541	8.88626	2.54333	3.49395	0.000475924	0.00976802	PREDICTED: Setaria italica glucosidase 2 subunit beta (LOC101777457), mRNA
apomictic upregulated	TRINITY_DN44446_c0_g1_i1	B-12-9	B2-S	222.139	37.868	130.004	2.57527	0.737142	3.49358	0.000476591	0.00977739	PREDICTED: Setaria italica uncharacterized LOC101771827 (LOC101771827), mRNA
apomictic upregulated	TRINITY_DN48233_c0_g2_i7	B-12-9	B2-S	57.9654	0.360169	29.1628	6.53011	1.86954	3.4929	0.000477798	0.00979349	PREDICTED: Setaria italica ubiquitin carboxyl-terminal hydrolase 22 (LOC101760490), mRNA
apomictic upregulated	TRINITY_DN42266_c2_g1_i2	B-12-9	B2-S	33.968	0	16.984	6.89157	1.97317	3.49264	0.000478278	0.00979899	PREDICTED: Setaria italica B-cell receptor-associated protein 31 (LOC101755796), mRNA
apomictic upregulated	TRINITY_DN44235_c0_g1_i7	B-12-9	B2-S	20.1526	0	10.0763	6.14098	1.75853	3.4921	0.000479236	0.00980131	PREDICTED: Setaria italica GTPase LSG1-2 (LOC101769459), mRNA
apomictic upregulated	TRINITY_DN43023_c3_g1_i1	B-12-9	B2-S	19.8099	0	9.90494	6.11182	1.75013	3.49221	0.000479034	0.00980131
apomictic upregulated	TRINITY_DN46066_c2_g1_i8	B-12-9	B2-S	74.8483	1.54328	38.1958	5.73764	1.64339	3.49134	0.000480606	0.00982499	PREDICTED: Setaria italica RNA-binding KH domain-containing protein RCF3 (LOC101764732), mRNA
apomictic upregulated	TRINITY_DN41984_c1_g1_i10	B-12-9	B2-S	33.9158	0	16.9579	6.88927	1.97345	3.49097	0.000481268	0.0098342	PREDICTED: Setaria italica uncharacterized LOC106804256 (LOC106804256), mRNA
apomictic upregulated	TRINITY_DN49181_c1_g2_i1	B-12-9	B2-S	32.0148	0	16.0074	6.80925	1.95077	3.49055	0.000482018	0.00984519	PREDICTED: Setaria italica peptidyl-prolyl cis-trans isomerase CYP18-2 (LOC101781654), mRNA
apomictic upregulated	TRINITY_DN42731_c2_g2_i6	B-12-9	B2-S	132.869	0	66.4344	8.86224	2.53974	3.48943	0.000484056	0.0098781	PREDICTED: Setaria italica RING-H2 finger protein ATL48 (LOC101766986), mRNA
apomictic upregulated	TRINITY_DN47098_c2_g1_i5	B-12-9	B2-S	24.3838	0	12.1919	6.41372	1.8383	3.48893	0.000484951	0.00988767	Pennisetum glaucum x Pennisetum squamulatum clone PsCMD3_0_175 genomic sequence
apomictic upregulated	TRINITY_DN46449_c0_g1_i7	B-12-9	B2-S	47.356	0.720338	24.0382	5.56711	1.59629	3.48754	0.000487488	0.00992632	PREDICTED: Setaria italica probable DNA primase large subunit (LOC101767260), transcript variant X1, mRNA
apomictic upregulated	TRINITY_DN38478_c0_g4_i1	B-12-9	B2-S	53.3722	0.514425	26.9433	6.75792	1.93788	3.48728	0.000487954	0.00993144	PREDICTED: Setaria italica uncharacterized LOC101786179 (LOC101786179), mRNA
apomictic upregulated	TRINITY_DN37622_c1_g1_i7	B-12-9	B2-S	50.3714	1.94388	26.1576	4.67106	1.33987	3.48621	0.000489921	0.0099671	PREDICTED: Panicum hallii uncharacterized LOC112877996 (LOC112877996), ncRNA
apomictic upregulated	TRINITY_DN47628_c1_g1_i1	B-12-9	B2-S	126.421	0	63.2103	8.79059	2.52237	3.48505	0.000492047	0.010006	PREDICTED: Setaria italica uncharacterized LOC101783602 (LOC101783602), transcript variant X2, misc_RNA
apomictic upregulated	TRINITY_DN40313_c1_g4_i1	B-12-9	B2-S	25.6439	0	12.822	6.49043	1.86346	3.483	0.000495833	0.0100785	PREDICTED: Setaria italica uncharacterized LOC101757205 (LOC101757205), mRNA
apomictic upregulated	TRINITY_DN42027_c1_g1_i3	B-12-9	B2-S	137.231	8.11194	72.6714	4.06326	1.1672	3.4812	0.000499177	0.0101332	PREDICTED: Setaria italica uncharacterized LOC101784168 (LOC101784168), mRNA
apomictic upregulated	TRINITY_DN34328_c0_g1_i4	B-12-9	B2-S	108.376	0	54.188	8.56771	2.46144	3.48077	0.000499967	0.0101403	PREDICTED: Setaria italica 60S ribosomal protein L18a-like protein (LOC101785266), mRNA
apomictic upregulated	TRINITY_DN44275_c1_g1_i13	B-12-9	B2-S	464.389	61.6407	263.015	2.925	0.840379	3.48058	0.000500333	0.0101433	PREDICTED: Setaria italica peroxisomal acyl-coenzyme A oxidase 1 (LOC101757959), mRNA
apomictic upregulated	TRINITY_DN38740_c4_g1_i4	B-12-9	B2-S	47.9862	2.01441	25.0003	4.6157	1.32632	3.48007	0.000501285	0.0101582	PREDICTED: Setaria italica 70 kDa peptidyl-prolyl isomerase (LOC101769949), mRNA
apomictic upregulated	TRINITY_DN47851_c0_g1_i1	B-12-9	B2-S	57.1679	4.53555	30.8517	3.76923	1.08329	3.47942	0.000502503	0.0101747	PREDICTED: Setaria italica E3 ubiquitin-protein ligase RGLG2 (LOC101781936), mRNA
apomictic upregulated	TRINITY_DN40988_c0_g1_i9	B-12-9	B2-S	105.692	0	52.8462	8.53271	2.45235	3.4794	0.000502538	0.0101747	PREDICTED: Setaria italica probable serine/threonine-protein kinase At4g35230 (LOC101773247), transcript variant X2, mRNA
apomictic upregulated	TRINITY_DN41765_c1_g1_i1	B-12-9	B2-S	2314.51	441.673	1378.09	2.39077	0.68762	3.47688	0.000507286	0.0102574	PREDICTED: Setaria italica subtilisin-like protease SBT1.8 (LOC101761433), mRNA
apomictic upregulated	TRINITY_DN48241_c0_g1_i7	B-12-9	B2-S	107.549	4.11959	55.8345	4.72875	1.36047	3.47581	0.000509307	0.0102893	PREDICTED: Setaria italica uncharacterized LOC101764782 (LOC101764782), mRNA
apomictic upregulated	TRINITY_DN38490_c3_g1_i4	B-12-9	B2-S	77.7921	1.29408	39.5431	6.40262	1.84253	3.47491	0.000511029	0.0103151	PREDICTED: Setaria italica pentatricopeptide repeat-containing protein At2g03880, mitochondrial (LOC101768694), mRNA
apomictic upregulated	TRINITY_DN46521_c1_g1_i5	B-12-9	B2-S	57.0088	0.756584	28.8827	6.08975	1.75371	3.47251	0.000515621	0.0103873	PREDICTED: Setaria italica sodium channel modifier 1 (LOC101776665), mRNA
apomictic upregulated	TRINITY_DN40249_c1_g1_i5	B-12-9	B2-S	102.311	2.96996	52.6407	5.2596	1.51467	3.47245	0.000515728	0.0103873	PREDICTED: Setaria italica sorcin (LOC101778001), transcript variant X1, mRNA
apomictic upregulated	TRINITY_DN37609_c0_g1_i2	B-12-9	B2-S	48.5779	0	24.2889	7.40869	2.13436	3.47116	0.000518217	0.0104284	PREDICTED: Setaria italica probable LRR receptor-like serine/threonine-protein kinase At1g51820 (LOC101761557), mRNA
apomictic upregulated	TRINITY_DN48601_c2_g1_i2	B-12-9	B2-S	26.9855	0.360169	13.6728	5.39203	1.55346	3.47097	0.000518581	0.0104312	PREDICTED: Setaria italica methionine aminopeptidase 2B (LOC101761526), mRNA
apomictic upregulated	TRINITY_DN42696_c2_g1_i1	B-12-9	B2-S	41.3032	0	20.6516	7.17481	2.07004	3.46603	0.000528207	0.010611	PREDICTED: Setaria italica translocon-associated protein subunit alpha (LOC101758382), mRNA
apomictic upregulated	TRINITY_DN42325_c1_g3_i1	B-12-9	B2-S	122.6	20.6062	71.6029	2.58749	0.746719	3.46514	0.000529956	0.010636	PREDICTED: Sorghum bicolor DNA-binding protein HEXBP (LOC8084558), mRNA
apomictic upregulated	TRINITY_DN36179_c0_g1_i2	B-12-9	B2-S	55.1605	0	27.5803	7.59463	2.19178	3.46505	0.000530135	0.010636
apomictic upregulated	TRINITY_DN39433_c1_g3_i4	B-12-9	B2-S	96.8157	5.59223	51.204	4.05512	1.17096	3.46307	0.000534049	0.0106914	PREDICTED: Setaria italica succinate dehydrogenase subunit 4, mitochondrial (LOC101753776), mRNA
apomictic upregulated	TRINITY_DN40647_c3_g2_i1	B-12-9	B2-S	41.3564	0	20.6782	7.18124	2.07389	3.46269	0.000534804	0.0106972
apomictic upregulated	TRINITY_DN39540_c0_g1_i2	B-12-9	B2-S	56.8659	2.19031	29.5281	4.8767	1.40854	3.46223	0.000535718	0.0107109	PREDICTED: Setaria italica MADS-box transcription factor 8 (LOC101771024), transcript variant X2, mRNA
apomictic upregulated	TRINITY_DN41712_c2_g2_i3	B-12-9	B2-S	27.8402	0.647038	14.2436	5.82938	1.68448	3.46064	0.000538884	0.0107649
apomictic upregulated	TRINITY_DN40105_c0_g1_i12	B-12-9	B2-S	89.3579	1.40714	45.3825	6.07236	1.75529	3.45947	0.000541238	0.0108073	PREDICTED: Setaria italica 14-3-3-like protein GF14-C (LOC101782608), mRNA
apomictic upregulated	TRINITY_DN40967_c2_g2_i2	B-12-9	B2-S	42.9251	0	21.4625	7.23486	2.09152	3.45914	0.0005419	0.010808	PREDICTED: Setaria italica RING-H2 finger protein ATL66 (LOC101759896), mRNA
apomictic upregulated	TRINITY_DN45471_c2_g5_i1	B-12-9	B2-S	31.0411	0.180085	15.6106	6.08306	1.75851	3.45922	0.000541743	0.010808	PREDICTED: Setaria italica uncharacterized LOC101775167 (LOC101775167), transcript variant X2, ncRNA
apomictic upregulated	TRINITY_DN40589_c0_g1_i1	B-12-9	B2-S	190.063	3.78292	96.923	5.6287	1.62762	3.45824	0.000543727	0.0108265	PREDICTED: Setaria italica 60S ribosomal protein L7-3 (LOC101773958), mRNA
apomictic upregulated	TRINITY_DN47653_c2_g1_i1	B-12-9	B2-S	39.7315	0	19.8658	7.11918	2.05886	3.45783	0.000544542	0.0108359
apomictic upregulated	TRINITY_DN33623_c0_g2_i1	B-12-9	B2-S	58.8002	0	29.4001	7.68414	2.22293	3.45676	0.000546709	0.0108651	PREDICTED: Setaria italica beta-fructofuranosidase 1 (LOC101769822), mRNA
apomictic upregulated	TRINITY_DN32886_c0_g2_i2	B-12-9	B2-S	125.901	16.5234	71.2124	2.97495	0.860617	3.45676	0.000546712	0.0108651	PREDICTED: Setaria italica nucleoid-associated protein At2g24020, chloroplastic (LOC101757069), mRNA
apomictic upregulated	TRINITY_DN44736_c0_g2_i4	B-12-9	B2-S	19.9376	0	9.9688	6.12784	1.77288	3.45644	0.000547369	0.0108735	PREDICTED: Setaria italica probable glucan endo-1,3-beta-glucosidase A6 (LOC101761958), mRNA
apomictic upregulated	TRINITY_DN40110_c0_g1_i2	B-12-9	B2-S	39.4069	0.874594	20.1408	5.35331	1.54895	3.45609	0.000548081	0.0108784	PREDICTED: Setaria italica diacylglycerol kinase 5 (LOC101771293), mRNA
apomictic upregulated	TRINITY_DN35335_c0_g2_i1	B-12-9	B2-S	38.0035	0.378292	19.1909	6.27677	1.81644	3.45553	0.000549217	0.0108916	PREDICTED: Setaria italica uncharacterized LOC101775561 (LOC101775561), mRNA
apomictic upregulated	TRINITY_DN31136_c1_g1_i2	B-12-9	B2-S	57.7628	0	28.8814	7.66114	2.21717	3.45538	0.000549525	0.010893	PREDICTED: Setaria italica photosystem II reaction center W protein, chloroplastic (LOC101778150), mRNA
apomictic upregulated	TRINITY_DN40149_c0_g1_i2	B-12-9	B2-S	35.962	0	17.981	6.97688	2.01946	3.45483	0.000550643	0.0109012	PREDICTED: Setaria italica E3 ubiquitin-protein ligase RING1 (LOC101754639), mRNA
apomictic upregulated	TRINITY_DN46972_c0_g2_i1	B-12-9	B2-S	99.9462	11.0455	55.4959	3.20139	0.926833	3.45411	0.000552103	0.0109222	PREDICTED: Setaria italica vacuolar protein sorting-associated protein 52 A (LOC101785776), transcript variant X2, mRNA
apomictic upregulated	TRINITY_DN33292_c1_g1_i5	B-12-9	B2-S	92.7033	2.89948	47.8014	4.81364	1.39376	3.45371	0.00055293	0.0109325	PREDICTED: Setaria italica BTB/POZ and MATH domain-containing protein 2 (LOC101755675), mRNA
apomictic upregulated	TRINITY_DN33552_c0_g1_i2	B-12-9	B2-S	112.119	0	56.0594	8.61776	2.49689	3.45139	0.000557702	0.0110034	PREDICTED: Setaria italica 3-deoxy-manno-octulosonate cytidylyltransferase (LOC101780902), mRNA
apomictic upregulated	TRINITY_DN47780_c1_g1_i5	B-12-9	B2-S	45.4087	1.98859	23.6986	4.72489	1.36906	3.45119	0.000558128	0.0110071
apomictic upregulated	TRINITY_DN42444_c1_g1_i1	B-12-9	B2-S	65.5518	0	32.7759	7.84166	2.27293	3.45002	0.000560536	0.0110452	Saccharum hybrid cultivar R570 clone BAC 160F01 sequence, complete sequence
apomictic upregulated	TRINITY_DN34075_c1_g1_i3	B-12-9	B2-S	42.2565	0.514425	21.3854	6.42847	1.86363	3.44944	0.000561749	0.0110534	PREDICTED: Setaria italica 60S ribosomal protein L13-2 (LOC101776591), transcript variant X1, mRNA
apomictic upregulated	TRINITY_DN38292_c0_g3_i1	B-12-9	B2-S	148.553	4.57674	76.5647	5.12997	1.48718	3.44947	0.000561689	0.0110534	PREDICTED: Setaria italica protein RKD2 (LOC101768135), mRNA
apomictic upregulated	TRINITY_DN35407_c0_g1_i1	B-12-9	B2-S	20.7336	0	10.3668	6.18727	1.79374	3.44937	0.000561906	0.0110534
apomictic upregulated	TRINITY_DN46405_c0_g1_i13	B-12-9	B2-S	37.9592	0	18.9796	7.05365	2.04511	3.44904	0.00056259	0.0110622
apomictic upregulated	TRINITY_DN44446_c0_g3_i4	B-12-9	B2-S	24.2337	0	12.1169	6.40929	1.86034	3.44522	0.000570591	0.01121	PREDICTED: Setaria italica uncharacterized LOC101782472 (LOC101782472), mRNA
apomictic upregulated	TRINITY_DN35593_c0_g1_i1	B-12-9	B2-S	82.3506	0	41.1753	8.171	2.37228	3.44437	0.000572392	0.0112407
apomictic upregulated	TRINITY_DN45949_c1_g1_i1	B-12-9	B2-S	33.421	0	16.7105	6.87345	1.99612	3.44341	0.000574423	0.011271	PREDICTED: Setaria italica uncharacterized zinc finger CCHC domain-containing protein At4g19190 (LOC101769210), mRNA
apomictic upregulated	TRINITY_DN41658_c3_g1_i1	B-12-9	B2-S	35.7491	0	17.8746	6.96666	2.02331	3.4432	0.000574883	0.0112752
apomictic upregulated	TRINITY_DN42429_c0_g3_i1	B-12-9	B2-S	102.605	2.58815	52.5966	5.50897	1.60116	3.44061	0.000580406	0.0113739	PREDICTED: Sorghum bicolor arabinogalactan peptide 23 (LOC8071777), mRNA
apomictic upregulated	TRINITY_DN32639_c0_g1_i1	B-12-9	B2-S	170.79	3.21916	87.0048	5.80501	1.68729	3.44044	0.000580774	0.0113763	PREDICTED: Setaria italica sugar transport protein 7 (LOC101768651), mRNA
apomictic upregulated	TRINITY_DN40800_c0_g1_i7	B-12-9	B2-S	21.9117	0	10.9558	6.26306	1.82063	3.44005	0.000581603	0.0113861	PREDICTED: Setaria italica 60S ribosomal protein L18a-like protein (LOC101770175), transcript variant X2, mRNA
apomictic upregulated	TRINITY_DN46606_c3_g1_i3	B-12-9	B2-S	75.6498	0	37.8249	8.05038	2.3414	3.43828	0.000585426	0.0114481	PREDICTED: Panicum hallii transcription factor RF2a-like (LOC112898483), mRNA
apomictic upregulated	TRINITY_DN43348_c1_g1_i12	B-12-9	B2-S	23.2273	0.378292	11.8028	5.58045	1.62335	3.43762	0.000586848	0.0114711	PREDICTED: Panicum hallii 40S ribosomal protein S16 (LOC112884510), mRNA
apomictic upregulated	TRINITY_DN31204_c0_g2_i3	B-12-9	B2-S	53.4473	0	26.7236	7.54755	2.19571	3.43741	0.000587312	0.0114753	PREDICTED: Setaria italica elongation factor-like GTPase 1 (LOC101758823), mRNA
apomictic upregulated	TRINITY_DN34282_c1_g1_i2	B-12-9	B2-S	41.5923	0.360169	20.9763	6.03985	1.7579	3.43583	0.000590742	0.0115326	PREDICTED: Setaria italica protein EXORDIUM-like 1 (LOC101769607), mRNA
apomictic upregulated	TRINITY_DN46711_c0_g1_i2	B-12-9	B2-S	55.9459	0.892717	28.4193	6.01821	1.75172	3.43561	0.000591229	0.0115373
apomictic upregulated	TRINITY_DN43049_c0_g1_i4	B-12-9	B2-S	58.1075	0.558376	29.3329	6.33517	1.8447	3.43425	0.000594195	0.0115854	PREDICTED: Setaria italica uncharacterized LOC101781567 (LOC101781567), mRNA
apomictic upregulated	TRINITY_DN35537_c5_g1_i3	B-12-9	B2-S	129.221	0	64.6103	8.82247	2.5698	3.43314	0.00059664	0.0116087	PREDICTED: Setaria italica nuclear transcription factor Y subunit B-1 (LOC101775421), mRNA
apomictic upregulated	TRINITY_DN41922_c0_g3_i1	B-12-9	B2-S	116.718	3.44672	60.0822	5.12417	1.49256	3.43315	0.000596607	0.0116087	PREDICTED: Setaria italica protein transport protein SEC13 homolog B (LOC101767121), transcript variant X2, mRNA
apomictic upregulated	TRINITY_DN44717_c0_g2_i1	B-12-9	B2-S	112.272	9.71871	60.9952	3.53168	1.02885	3.43266	0.000597691	0.0116145	PREDICTED: Setaria italica transcription factor bHLH150-like (LOC101772843), mRNA
apomictic upregulated	TRINITY_DN48496_c0_g2_i2	B-12-9	B2-S	41.7854	0	20.8927	7.19339	2.09556	3.43268	0.000597642	0.0116145
apomictic upregulated	TRINITY_DN41667_c0_g3_i1	B-12-9	B2-S	31.4082	0	15.7041	6.78103	1.97636	3.43107	0.000601196	0.0116729	PREDICTED: Setaria italica cyclic phosphodiesterase (LOC101780097), transcript variant X3, mRNA
apomictic upregulated	TRINITY_DN42983_c0_g1_i2	B-12-9	B2-S	111.004	15.7068	63.3557	2.81052	0.819521	3.42947	0.000604766	0.0117223	PREDICTED: Setaria italica uncharacterized LOC101778168 (LOC101778168), mRNA
apomictic upregulated	TRINITY_DN34631_c2_g2_i1	B-12-9	B2-S	52.6857	3.84456	28.2651	3.91262	1.14086	3.42954	0.000604612	0.0117223
apomictic upregulated	TRINITY_DN35663_c0_g2_i6	B-12-9	B2-S	27.2241	0	13.612	6.57654	1.91765	3.42947	0.000604756	0.0117223
apomictic upregulated	TRINITY_DN38764_c1_g2_i1	B-12-9	B2-S	114.42	0	57.2102	8.64609	2.52119	3.42936	0.000605005	0.0117223
apomictic upregulated	TRINITY_DN42555_c2_g1_i8	B-12-9	B2-S	31.4953	0	15.7476	6.78271	1.978	3.42907	0.000605659	0.0117301
apomictic upregulated	TRINITY_DN45940_c0_g1_i4	B-12-9	B2-S	105.586	0	52.793	8.53134	2.48911	3.42746	0.000609251	0.0117701	PREDICTED: Setaria italica DDT domain-containing protein DDB_G0282237 (LOC101768706), transcript variant X2, mRNA
apomictic upregulated	TRINITY_DN41431_c2_g2_i1	B-12-9	B2-S	171.518	6.22333	88.8704	4.80089	1.40068	3.42753	0.000609089	0.0117701	PREDICTED: Setaria italica thaumatin-like protein (LOC101762680), mRNA
apomictic upregulated	TRINITY_DN45010_c2_g1_i1	B-12-9	B2-S	72.4245	4.62069	38.5226	4.1077	1.19904	3.42583	0.000612913	0.0118261
apomictic upregulated	TRINITY_DN36083_c1_g2_i5	B-12-9	B2-S	25.6797	0	12.8398	6.49102	1.89484	3.42563	0.000613381	0.0118302	PREDICTED: Setaria italica DNA-directed RNA polymerases II, IV and V subunit 9A (LOC101761561), mRNA
apomictic upregulated	TRINITY_DN46257_c1_g1_i7	B-12-9	B2-S	388.758	22.8524	205.805	4.10038	1.19762	3.42377	0.000617595	0.0118818	PREDICTED: Setaria italica probable Xaa-Pro aminopeptidase P (LOC101767016), mRNA
apomictic upregulated	TRINITY_DN39584_c1_g1_i18	B-12-9	B2-S	142.816	3.23519	73.0258	5.61614	1.64019	3.42409	0.000616869	0.0118818	PREDICTED: Setaria italica protein EXECUTER 2, chloroplastic (LOC101781500), transcript variant X2, mRNA
apomictic upregulated	TRINITY_DN31006_c0_g1_i1	B-12-9	B2-S	30.2241	0	15.112	6.72636	1.96491	3.42324	0.00061879	0.0118999
apomictic upregulated	TRINITY_DN46187_c0_g1_i8	B-12-9	B2-S	29.7719	0.647038	15.2095	5.92764	1.7318	3.42283	0.00061973	0.0119104	PREDICTED: Setaria italica aladin (LOC101767397), mRNA
apomictic upregulated	TRINITY_DN44549_c1_g1_i1	B-12-9	B2-S	48.7127	0	24.3564	7.4128	2.16657	3.42145	0.000622886	0.0119554	PREDICTED: Setaria italica uncharacterized LOC101755137 (LOC101755137), mRNA
apomictic upregulated	TRINITY_DN40243_c1_g1_i2	B-12-9	B2-S	76.8548	0	38.4274	8.07332	2.35965	3.42141	0.000622966	0.0119554	PREDICTED: Sorghum bicolor remorin (LOC8067075), mRNA
apomictic upregulated	TRINITY_DN47643_c3_g1_i2	B-12-9	B2-S	36.0959	0	18.048	6.98388	2.04315	3.41819	0.000630393	0.012068	PREDICTED: Setaria italica uncharacterized LOC101758021 (LOC101758021), mRNA
apomictic upregulated	TRINITY_DN44515_c2_g2_i2	B-12-9	B2-S	783.461	190.547	487.004	2.04329	0.597876	3.41757	0.000631818	0.0120903	PREDICTED: Setaria italica 60S ribosomal protein L37-1 (LOC101780565), mRNA
apomictic upregulated	TRINITY_DN43228_c2_g2_i2	B-12-9	B2-S	22.1747	0	11.0873	6.2835	1.83871	3.41735	0.000632344	0.0120954
apomictic upregulated	TRINITY_DN46807_c1_g1_i3	B-12-9	B2-S	50.6428	1.72336	26.1831	4.97218	1.45552	3.41608	0.0006353	0.0121369	PREDICTED: Setaria italica transmembrane protein 234 homolog (LOC101758309), transcript variant X2, mRNA
apomictic upregulated	TRINITY_DN46890_c1_g1_i12	B-12-9	B2-S	98.0196	0	49.0098	8.42291	2.46591	3.41574	0.000636081	0.0121468	PREDICTED: Setaria italica SEC12-like protein 1 (LOC101759979), transcript variant X2, mRNA
apomictic upregulated	TRINITY_DN35159_c2_g1_i3	B-12-9	B2-S	107.105	0	53.5523	8.55187	2.50383	3.41552	0.000636605	0.0121468	PREDICTED: Setaria italica uncharacterized LOC101786415 (LOC101786415), mRNA
apomictic upregulated	TRINITY_DN45755_c0_g1_i1	B-12-9	B2-S	35.7707	1.53975	18.6552	4.75443	1.39197	3.41561	0.000636384	0.0121468
apomictic upregulated	TRINITY_DN45355_c0_g3_i2	B-12-9	B2-S	93.1491	16.1221	54.6356	2.57833	0.755258	3.41383	0.000640555	0.0121836	PREDICTED: Setaria italica uncharacterized LOC101766523 (LOC101766523), mRNA
apomictic upregulated	TRINITY_DN42027_c1_g1_i4	B-12-9	B2-S	28.2876	0.378292	14.3329	5.85822	1.71581	3.41426	0.000639566	0.0121836	PREDICTED: Setaria italica uncharacterized LOC101784168 (LOC101784168), mRNA
apomictic upregulated	TRINITY_DN47544_c2_g2_i1	B-12-9	B2-S	73.4877	0.378292	36.933	7.21387	2.11288	3.41424	0.000639595	0.0121836	PREDICTED: Sorghum bicolor uncharacterized LOC8067584 (LOC8067584), ncRNA
apomictic upregulated	TRINITY_DN46985_c0_g1_i2	B-12-9	B2-S	94.9677	0	47.4839	8.37762	2.45449	3.41318	0.000642096	0.0122044	PREDICTED: Setaria italica exportin-7-A (LOC101774597), transcript variant X3, mRNA
apomictic upregulated	TRINITY_DN24636_c0_g1_i2	B-12-9	B2-S	35.2771	0	17.6385	6.95149	2.0367	3.41311	0.000642251	0.0122044
apomictic upregulated	TRINITY_DN46561_c1_g1_i1	B-12-9	B2-S	73.7913	0.180085	36.9857	7.34196	2.15232	3.41118	0.000646831	0.0122813	PREDICTED: Setaria italica uncharacterized membrane protein YuiD (LOC101779439), mRNA
apomictic upregulated	TRINITY_DN42514_c1_g1_i1	B-12-9	B2-S	131.116	0	65.558	8.84338	2.59259	3.41102	0.000647211	0.0122825	Pennisetum glaucum glutathione S-transferase mRNA, complete cds
apomictic upregulated	TRINITY_DN47364_c0_g1_i2	B-12-9	B2-S	28.2512	0	14.1256	6.62821	1.94323	3.41093	0.000647424	0.0122825	PREDICTED: Panicum hallii uncharacterized LOC112876845 (LOC112876845), mRNA
apomictic upregulated	TRINITY_DN43103_c2_g1_i1	B-12-9	B2-S	31.8124	0.514425	16.1634	6.02048	1.76527	3.41052	0.00064838	0.0122956	PREDICTED: Setaria italica uncharacterized LOC101776741 (LOC101776741), transcript variant X1, mRNA
apomictic upregulated	TRINITY_DN48605_c0_g1_i7	B-12-9	B2-S	21.557	0	10.7785	6.23714	1.82895	3.41024	0.000649057	0.0123034	PREDICTED: Setaria italica pantothenate kinase 2 (LOC101769682), mRNA
apomictic upregulated	TRINITY_DN35552_c1_g1_i1	B-12-9	B2-S	226.71	16.4717	121.591	3.79863	1.11422	3.40921	0.000651503	0.0123397	PREDICTED: Setaria italica macro domain-containing protein VPA0103 (LOC101756083), mRNA
apomictic upregulated	TRINITY_DN47748_c0_g1_i1	B-12-9	B2-S	128.266	4.14309	66.2043	4.91588	1.44191	3.40929	0.000651329	0.0123397	PREDICTED: Setaria italica nuclear pore complex protein NUP133 (LOC101786330), transcript variant X2, mRNA
apomictic upregulated	TRINITY_DN40277_c0_g5_i1	B-12-9	B2-S	216.912	44.7036	130.808	2.28323	0.66982	3.40872	0.000652695	0.0123572	PREDICTED: Setaria italica CBBY-like protein (LOC101766206), transcript variant X4, mRNA
apomictic upregulated	TRINITY_DN49132_c0_g1_i3	B-12-9	B2-S	68.3288	1.26059	34.7947	5.44914	1.59905	3.40773	0.000655064	0.0123768	PREDICTED: Setaria italica formin-like protein 3 (LOC101760586), mRNA
apomictic upregulated	TRINITY_DN43126_c0_g1_i3	B-12-9	B2-S	53.2847	0	26.6423	7.54499	2.2142	3.40754	0.000655508	0.0123802	PREDICTED: Setaria italica kinesin-like protein KIN-12A (LOC101771406), mRNA
apomictic upregulated	TRINITY_DN32596_c0_g1_i1	B-12-9	B2-S	115.834	0	57.917	8.66361	2.54298	3.40687	0.000657129	0.0124058
apomictic upregulated	TRINITY_DN46326_c0_g1_i16	B-12-9	B2-S	19.6491	0	9.82455	6.10877	1.79359	3.4059	0.00065947	0.0124418	PREDICTED: Setaria italica alpha-glucan water dikinase, chloroplastic (LOC101776884), transcript variant X3, mRNA
apomictic upregulated	TRINITY_DN39553_c0_g1_i1	B-12-9	B2-S	149.709	4.13143	76.92	5.28075	1.55049	3.40585	0.000659573	0.0124418
apomictic upregulated	TRINITY_DN46658_c1_g1_i1	B-12-9	B2-S	157.328	2.67815	80.0031	5.90364	1.73382	3.40499	0.000661657	0.0124709
apomictic upregulated	TRINITY_DN44525_c2_g1_i1	B-12-9	B2-S	79.3957	0.180085	39.7879	7.44868	2.18792	3.40446	0.000662942	0.0124901
apomictic upregulated	TRINITY_DN41438_c0_g1_i5	B-12-9	B2-S	27.1752	0	13.5876	6.57574	1.93187	3.40383	0.000664492	0.0125142	PREDICTED: Setaria italica pentatricopeptide repeat-containing protein At2g30780 (LOC101779584), mRNA
apomictic upregulated	TRINITY_DN33241_c0_g1_i1	B-12-9	B2-S	176.764	29.995	103.379	2.53847	0.745926	3.40312	0.000666221	0.012538	PREDICTED: Setaria italica 60S ribosomal protein L14-1 (LOC101781671), mRNA
apomictic upregulated	TRINITY_DN43183_c1_g1_i1	B-12-9	B2-S	94.9722	0.720338	47.8463	6.63647	1.95014	3.40308	0.000666299	0.012538	PREDICTED: Setaria italica probable xyloglucan 6-xylosyltransferase 1 (LOC101756898), mRNA
apomictic upregulated	TRINITY_DN36950_c0_g1_i2	B-12-9	B2-S	87.7886	0	43.8943	8.26515	2.42941	3.40212	0.000668641	0.0125668	PREDICTED: Setaria italica protease Do-like 10, mitochondrial (LOC101771194), mRNA
apomictic upregulated	TRINITY_DN49381_c2_g1_i1	B-12-9	B2-S	179.201	13.3003	96.2505	3.72106	1.09374	3.40214	0.0006686	0.0125668	PREDICTED: Setaria italica protein FAR1-RELATED SEQUENCE 5 (LOC101752885), mRNA
apomictic upregulated	TRINITY_DN43348_c1_g1_i8	B-12-9	B2-S	102.47	16.4123	59.4411	2.64003	0.776022	3.40201	0.000668923	0.012567
apomictic upregulated	TRINITY_DN38503_c8_g1_i8	B-12-9	B2-S	41.4272	0	20.7136	7.18283	2.11262	3.39996	0.000673945	0.0126563	PREDICTED: Setaria italica probable sugar phosphate/phosphate translocator At1g48230 (LOC101782118), mRNA
apomictic upregulated	TRINITY_DN37184_c0_g1_i5	B-12-9	B2-S	42.6503	1.02885	21.8396	5.59183	1.64497	3.39936	0.000675449	0.0126794
apomictic upregulated	TRINITY_DN48207_c1_g1_i13	B-12-9	B2-S	97.9363	0	48.9682	8.42152	2.4777	3.39893	0.000676505	0.0126941	PREDICTED: Setaria italica DExH-box ATP-dependent RNA helicase DExH7, chloroplastic (LOC101764258), transcript variant X4, mRNA
apomictic upregulated	TRINITY_DN45093_c2_g1_i7	B-12-9	B2-S	82.0919	0	41.046	8.16716	2.40354	3.39797	0.000678885	0.0127284	PREDICTED: Setaria italica phospholipid hydroperoxide glutathione peroxidase 1, chloroplastic (LOC101776343), mRNA
apomictic upregulated	TRINITY_DN40690_c0_g1_i1	B-12-9	B2-S	29.8882	0	14.9441	6.70757	1.97428	3.39747	0.000680125	0.0127361	PREDICTED: Setaria italica DNA polymerase delta small subunit (LOC101758255), mRNA
apomictic upregulated	TRINITY_DN39546_c0_g2_i1	B-12-9	B2-S	90.9776	0	45.4888	8.31551	2.44758	3.39745	0.000680173	0.0127361	PREDICTED: Setaria italica oryzain alpha chain-like (LOC101763148), mRNA
apomictic upregulated	TRINITY_DN41354_c0_g1_i1	B-12-9	B2-S	84.4762	1.8085	43.1424	5.75416	1.69371	3.39736	0.000680392	0.0127361	PREDICTED: Setaria italica spastin (LOC101752832), mRNA
apomictic upregulated	TRINITY_DN48229_c1_g1_i12	B-12-9	B2-S	51.8418	0.360169	26.101	6.36633	1.87379	3.39756	0.000679896	0.0127361
apomictic upregulated	TRINITY_DN15263_c0_g1_i2	B-12-9	B2-S	21.8086	0	10.9043	6.26004	1.84318	3.39633	0.000682955	0.0127767
apomictic upregulated	TRINITY_DN36111_c3_g6_i1	B-12-9	B2-S	180.978	2.46601	91.722	6.1314	1.80539	3.39616	0.00068339	0.0127767
apomictic upregulated	TRINITY_DN47870_c1_g1_i4	B-12-9	B2-S	101.798	0	50.8989	8.47863	2.49654	3.39616	0.000683387	0.0127767
apomictic upregulated	TRINITY_DN45107_c0_g5_i2	B-12-9	B2-S	142.431	11.9872	77.209	3.61382	1.06433	3.3954	0.000685284	0.0127992	PREDICTED: Setaria italica cullin-4 (LOC101764039), mRNA
apomictic upregulated	TRINITY_DN38162_c0_g2_i5	B-12-9	B2-S	96.8491	0	48.4245	8.40555	2.47569	3.39524	0.000685695	0.0127992	PREDICTED: Setaria italica uncharacterized LOC101771504 (LOC101771504), mRNA
apomictic upregulated	TRINITY_DN36147_c3_g4_i1	B-12-9	B2-S	35.7704	0	17.8852	6.97156	2.05375	3.39456	0.000687395	0.0128206	PREDICTED: Setaria italica PGR5-like protein 1A, chloroplastic (LOC101759853), mRNA
apomictic upregulated	TRINITY_DN39722_c2_g1_i5	B-12-9	B2-S	79.0899	0	39.5449	8.11445	2.39103	3.3937	0.000689544	0.0128371	PREDICTED: Setaria italica monothiol glutaredoxin-S5 (LOC101754896), mRNA
apomictic upregulated	TRINITY_DN39447_c1_g1_i16	B-12-9	B2-S	74.0827	0	37.0414	8.02017	2.36307	3.39396	0.000688891	0.0128371	PREDICTED: Setaria italica uncharacterized LOC101757680 (LOC101757680), mRNA
apomictic upregulated	TRINITY_DN38453_c0_g2_i7	B-12-9	B2-S	32.631	2.20768	17.4194	3.86831	1.13984	3.39372	0.00068949	0.0128371
apomictic upregulated	TRINITY_DN44655_c0_g2_i2	B-12-9	B2-S	121.995	3.10258	62.5486	5.44608	1.60504	3.3931	0.000691052	0.0128567	PREDICTED: Setaria italica E3 ubiquitin-protein ligase RNF5 (LOC101755974), mRNA
apomictic upregulated	TRINITY_DN42182_c0_g2_i3	B-12-9	B2-S	66.5667	2.73057	34.6486	4.66255	1.37416	3.39302	0.00069127	0.0128567	PREDICTED: Setaria italica non-specific lipid-transfer protein 3-like (LOC101769147), mRNA
apomictic upregulated	TRINITY_DN47074_c0_g2_i2	B-12-9	B2-S	91.0773	0	45.5387	8.31733	2.45139	3.3929	0.000691568	0.0128571	PREDICTED: Setaria italica tetratricopeptide repeat protein 28 (LOC101767507), mRNA
apomictic upregulated	TRINITY_DN33909_c0_g3_i1	B-12-9	B2-S	22.5688	0	11.2844	6.30344	1.85799	3.39261	0.000692305	0.0128656	Oryza sativa Japonica Group cDNA, clone: J065132H24, full insert sequence
apomictic upregulated	TRINITY_DN35736_c0_g1_i7	B-12-9	B2-S	255.491	37.8464	146.669	2.767	0.81568	3.39226	0.000693176	0.0128745	PREDICTED: Setaria italica non-specific lipid-transfer protein 1 (LOC101756039), mRNA
apomictic upregulated	TRINITY_DN35976_c1_g1_i1	B-12-9	B2-S	37.3206	5.81702	21.5688	2.6311	0.775633	3.3922	0.00069334	0.0128745	Setaria viridis Si7PPO gene for polyphenol oxidase, complete cds, bio_material: USDA:GRIN:PI 408810
apomictic upregulated	TRINITY_DN38430_c0_g1_i2	B-12-9	B2-S	175.959	2.57213	89.2655	6.16	1.81615	3.39178	0.00069439	0.0128837	PREDICTED: Setaria italica trihelix transcription factor ASIL2 (LOC101768858), mRNA
apomictic upregulated	TRINITY_DN46481_c1_g1_i6	B-12-9	B2-S	139.752	13.8697	76.811	3.30563	0.974634	3.39167	0.000694686	0.012884	PREDICTED: Setaria italica GDT1-like protein 2, chloroplastic (LOC101784513), transcript variant X3, mRNA
apomictic upregulated	TRINITY_DN43883_c0_g1_i1	B-12-9	B2-S	113.462	0	56.7311	8.63505	2.54663	3.39078	0.000696953	0.0129209	PREDICTED: Setaria italica uncharacterized LOC101785881 (LOC101785881), transcript variant X1, mRNA
apomictic upregulated	TRINITY_DN37056_c0_g2_i2	B-12-9	B2-S	69.8525	5.64464	37.7486	3.56262	1.05072	3.39064	0.000697296	0.0129221
apomictic upregulated	TRINITY_DN46691_c2_g1_i3	B-12-9	B2-S	26.122	0	13.061	6.51171	1.92104	3.38968	0.000699753	0.0129521	PREDICTED: Setaria italica myb-related protein 340 (LOC101774748), mRNA
apomictic upregulated	TRINITY_DN35704_c0_g2_i1	B-12-9	B2-S	131.05	2.58815	66.819	5.83418	1.72152	3.38897	0.00070155	0.0129802
apomictic upregulated	TRINITY_DN45451_c2_g1_i2	B-12-9	B2-S	92.2117	0	46.1059	8.33509	2.45959	3.38881	0.000701954	0.0129825	PREDICTED: Setaria italica uncharacterized protein At4g06598 (LOC101755230), mRNA
apomictic upregulated	TRINITY_DN42265_c4_g2_i3	B-12-9	B2-S	852.838	80.7204	466.779	3.3977	1.00276	3.38835	0.000703152	0.0129943	PREDICTED: Setaria italica aspartokinase 2, chloroplastic (LOC101774791), mRNA
apomictic upregulated	TRINITY_DN33742_c0_g1_i2	B-12-9	B2-S	47.0013	0	23.5006	7.36021	2.17306	3.38702	0.000706552	0.0130519	PREDICTED: Setaria italica uncharacterized LOC101754247 (LOC101754247), transcript variant X1, mRNA
apomictic upregulated	TRINITY_DN34870_c3_g1_i1	B-12-9	B2-S	247.56	14.9575	131.259	4.05704	1.19795	3.38666	0.000707484	0.0130536	PREDICTED: Setaria italica GDSL esterase/lipase At5g33370 (LOC101766290), mRNA
apomictic upregulated	TRINITY_DN38992_c0_g4_i1	B-12-9	B2-S	44.2811	0	22.1406	7.27774	2.14891	3.38671	0.000707363	0.0130536	PREDICTED: Setaria italica uncharacterized LOC105913869 (LOC105913869), mRNA
apomictic upregulated	TRINITY_DN41531_c0_g1_i3	B-12-9	B2-S	20.5368	0	10.2684	6.16406	1.82021	3.38646	0.000708017	0.0130582	PREDICTED: Setaria italica uncharacterized LOC101763552 (LOC101763552), mRNA
apomictic upregulated	TRINITY_DN33446_c0_g1_i1	B-12-9	B2-S	130.477	0	65.2383	8.83538	2.60968	3.38561	0.000710192	0.0130879	PREDICTED: Setaria italica eukaryotic translation initiation factor 3 subunit G-like (LOC101764923), transcript variant X1, mRNA
apomictic upregulated	TRINITY_DN34357_c0_g1_i6	B-12-9	B2-S	71.3993	1.6493	36.5243	5.45244	1.61067	3.38519	0.00071128	0.0130906	PREDICTED: Setaria italica calcium-binding protein 39 (LOC101782634), mRNA
apomictic upregulated	TRINITY_DN41057_c1_g1_i2	B-12-9	B2-S	88.7256	0	44.3628	8.27943	2.446	3.38488	0.000712096	0.0130906	PREDICTED: Setaria italica probable RNA polymerase II transcription factor B subunit 1-1 (LOC101778837), transcript variant X5, mRNA
apomictic upregulated	TRINITY_DN44577_c0_g3_i4	B-12-9	B2-S	17.753	0	8.87651	5.9619	1.76113	3.38528	0.000711054	0.0130906
apomictic upregulated	TRINITY_DN45080_c2_g1_i3	B-12-9	B2-S	32.8747	0.647038	16.7609	6.06925	1.79354	3.38395	0.000714502	0.0131204	PREDICTED: Setaria italica sulfite reductase [ferredoxin], chloroplastic (LOC101782253), mRNA
apomictic upregulated	TRINITY_DN49384_c4_g3_i1	B-12-9	B2-S	44.526	0	22.263	7.28242	2.15222	3.38368	0.000715215	0.0131231	PREDICTED: Setaria italica cysteine proteinase inhibitor 10 (LOC101771805), mRNA
apomictic upregulated	TRINITY_DN41002_c0_g1_i3	B-12-9	B2-S	81.5354	1.53975	41.5376	5.86429	1.7334	3.38311	0.000716711	0.0131442	PREDICTED: Setaria italica aldehyde dehydrogenase family 2 member C4 (LOC101786865), transcript variant X2, mRNA
apomictic upregulated	TRINITY_DN34693_c0_g2_i2	B-12-9	B2-S	138.086	6.44251	72.2641	4.46382	1.31948	3.38302	0.000716933	0.0131442	PREDICTED: Setaria italica asparagine synthetase [glutamine-hydrolyzing] 2 (LOC101764329), mRNA
apomictic upregulated	TRINITY_DN33873_c0_g1_i1	B-12-9	B2-S	75.0311	0	37.5155	8.0386	2.37624	3.3829	0.000717242	0.0131447	Urochloa humidicola clone BhUNICAMP004 microsatellite sequence
apomictic upregulated	TRINITY_DN43553_c0_g1_i10	B-12-9	B2-S	42.6704	0	21.3352	7.2248	2.13673	3.38124	0.000721605	0.0131986	PREDICTED: Setaria italica formimidoyltransferase-cyclodeaminase (LOC101758085), mRNA
apomictic upregulated	TRINITY_DN41184_c0_g1_i3	B-12-9	B2-S	169.239	18.6875	93.9634	3.17206	0.938237	3.38087	0.000722558	0.013206	PREDICTED: Setaria italica 60S ribosomal protein L13-2 (LOC101765699), mRNA
apomictic upregulated	TRINITY_DN42627_c0_g1_i2	B-12-9	B2-S	88.7748	0	44.3874	8.28128	2.45013	3.37993	0.000725043	0.0132458	PREDICTED: Setaria italica GDSL esterase/lipase At1g28600 (LOC101763136), transcript variant X6, mRNA
apomictic upregulated	TRINITY_DN40319_c0_g1_i1	B-12-9	B2-S	58.2359	1.78191	30.0089	5.10228	1.5097	3.37967	0.000725729	0.0132495	PREDICTED: Setaria italica uncharacterized LOC101782306 (LOC101782306), mRNA
apomictic upregulated	TRINITY_DN40904_c0_g1_i7	B-12-9	B2-S	83.1052	1.29408	42.1997	6.48307	1.91845	3.37933	0.000726629	0.0132591	PREDICTED: Setaria italica uncharacterized LOC101786595 (LOC101786595), mRNA
apomictic upregulated	TRINITY_DN46558_c1_g1_i1	B-12-9	B2-S	36.4068	0	18.2034	6.99376	2.06981	3.37894	0.000727672	0.0132729	PREDICTED: Setaria italica protein TIFY 10a (LOC101781339), mRNA
apomictic upregulated	TRINITY_DN40159_c0_g2_i3	B-12-9	B2-S	75.7382	0	37.8691	8.05215	2.38345	3.37836	0.000729198	0.0132855	PREDICTED: Setaria italica 40S ribosomal protein S5 (LOC101754213), mRNA
apomictic upregulated	TRINITY_DN37252_c0_g1_i6	B-12-9	B2-S	117.636	0	58.8179	8.68709	2.57132	3.37845	0.000728953	0.0132855	PREDICTED: Setaria italica microtubule-associated protein futsch (LOC101779666), mRNA
apomictic upregulated	TRINITY_DN37675_c3_g1_i1	B-12-9	B2-S	360.365	4.08101	182.223	6.44386	1.90775	3.37772	0.000730889	0.0133107	PREDICTED: Setaria italica zinc finger CCCH domain-containing protein 33 (LOC101785209), mRNA
apomictic upregulated	TRINITY_DN40519_c0_g2_i1	B-12-9	B2-S	38.5025	5.2147	21.8586	2.87046	0.850035	3.37687	0.000733162	0.013345	PREDICTED: Setaria italica protein DETOXIFICATION 54 (LOC101778370), mRNA
apomictic upregulated	TRINITY_DN43806_c1_g1_i7	B-12-9	B2-S	19.3364	0	9.66818	6.07617	1.79945	3.37669	0.000733635	0.013345
apomictic upregulated	TRINITY_DN37089_c2_g1_i1	B-12-9	B2-S	118.936	3.97927	61.4575	4.95586	1.46789	3.37617	0.000735012	0.0133648	PREDICTED: Setaria italica serine/threonine protein kinase OSK3 (LOC101769880), transcript variant X2, mRNA
apomictic upregulated	TRINITY_DN34293_c0_g1_i11	B-12-9	B2-S	229.81	0.180085	114.995	9.89113	2.92994	3.37589	0.000735784	0.0133651	PREDICTED: Setaria italica tubulin-folding cofactor B (LOC101784940), mRNA
apomictic upregulated	TRINITY_DN47778_c1_g3_i12	B-12-9	B2-S	41.6331	0	20.8166	7.18493	2.12833	3.37585	0.000735893	0.0133651
apomictic upregulated	TRINITY_DN46783_c0_g1_i1	B-12-9	B2-S	95.4831	0	47.7415	8.38557	2.48415	3.37564	0.000736451	0.01337
apomictic upregulated	TRINITY_DN42824_c0_g2_i4	B-12-9	B2-S	83.8109	12.2086	48.0098	2.74537	0.813493	3.3748	0.000738701	0.0134003	PREDICTED: Setaria italica multiple organellar RNA editing factor 2, chloroplastic (LOC101767981), mRNA
apomictic upregulated	TRINITY_DN41343_c0_g1_i2	B-12-9	B2-S	90.1456	0	45.0728	8.30242	2.46046	3.37434	0.000739925	0.0134173	PREDICTED: Setaria italica pollen-specific leucine-rich repeat extensin-like protein 3 (LOC101786782), transcript variant X2, mRNA
apomictic upregulated	TRINITY_DN41625_c0_g3_i2	B-12-9	B2-S	30.4251	0	15.2126	6.73317	1.99578	3.37371	0.000741617	0.0134365	PREDICTED: Setaria italica putative protease Do-like 14 (LOC101768554), transcript variant X4, mRNA
apomictic upregulated	TRINITY_DN46017_c3_g3_i1	B-12-9	B2-S	117.232	4.65004	60.9409	4.72505	1.40051	3.37382	0.000741333	0.0134365
apomictic upregulated	TRINITY_DN38227_c3_g1_i2	B-12-9	B2-S	38.9031	1.67513	20.2891	4.3915	1.3019	3.37316	0.00074312	0.0134452	PREDICTED: Setaria italica disease resistance protein RGA2 (LOC101782725), transcript variant X7, misc_RNA
apomictic upregulated	TRINITY_DN36766_c2_g5_i1	B-12-9	B2-S	37.1463	0.180085	18.6632	6.34703	1.88178	3.37288	0.000743871	0.013452	PREDICTED: Setaria italica uncharacterized LOC101774717 (LOC101774717), mRNA
apomictic upregulated	TRINITY_DN33700_c0_g1_i3	B-12-9	B2-S	22.7827	0	11.3913	6.31936	1.87389	3.37231	0.000745397	0.0134691	PREDICTED: Setaria italica uncharacterized protein At5g64816 (LOC101765410), transcript variant X3, misc_RNA
apomictic upregulated	TRINITY_DN37974_c0_g2_i1	B-12-9	B2-S	96.3876	0	48.1938	8.39873	2.49084	3.37185	0.000746649	0.01348	PREDICTED: Setaria italica NEP1-interacting protein 2-like (LOC101755208), misc_RNA
apomictic upregulated	TRINITY_DN38094_c0_g1_i5	B-12-9	B2-S	93.3102	0	46.6551	8.35158	2.47763	3.37079	0.000749534	0.0135175	PREDICTED: Setaria italica uncharacterized LOC101781039 (LOC101781039), mRNA
apomictic upregulated	TRINITY_DN35570_c3_g3_i1	B-12-9	B2-S	86.1592	0	43.0796	8.23709	2.44381	3.37059	0.000750067	0.0135219	PREDICTED: Setaria italica pectinesterase inhibitor 8 (LOC101760199), mRNA
apomictic upregulated	TRINITY_DN48340_c1_g2_i1	B-12-9	B2-S	69.5579	0.378292	34.9681	7.13396	2.11688	3.37003	0.000751599	0.0135442	PREDICTED: Setaria italica E4 SUMO-protein ligase PIAL2 (LOC101785912), mRNA
apomictic upregulated	TRINITY_DN43782_c0_g1_i4	B-12-9	B2-S	39.377	0	19.6885	7.10832	2.10967	3.3694	0.000753319	0.0135651
apomictic upregulated	TRINITY_DN45875_c1_g2_i1	B-12-9	B2-S	71.7179	0	35.8589	7.97349	2.3667	3.36903	0.000754327	0.0135762	PREDICTED: Setaria italica pentatricopeptide repeat-containing protein At2g01390 (LOC101780395), mRNA
apomictic upregulated	TRINITY_DN39588_c0_g2_i2	B-12-9	B2-S	87.4638	0.378292	43.921	7.459	2.21404	3.36895	0.000754543	0.0135762	PREDICTED: Setaria italica uncharacterized LOC101777085 (LOC101777085), mRNA
apomictic upregulated	TRINITY_DN34727_c0_g2_i1	B-12-9	B2-S	30.9627	1.11675	16.0397	4.61813	1.37095	3.36857	0.000755601	0.01359	PREDICTED: Setaria italica skin secretory protein xP2 (LOC101760489), mRNA
apomictic upregulated	TRINITY_DN41025_c0_g1_i8	B-12-9	B2-S	94.5965	0	47.2982	8.37132	2.48536	3.36825	0.000756469	0.0136003	PREDICTED: Setaria italica cyclin-dependent kinase inhibitor 5 (LOC101754597), mRNA
apomictic upregulated	TRINITY_DN49269_c3_g1_i6	B-12-9	B2-S	92.7463	3.25964	48.003	4.65946	1.38344	3.36802	0.000757108	0.0136013	PREDICTED: Setaria italica protein SWEETIE (LOC101782695), mRNA
apomictic upregulated	TRINITY_DN46964_c0_g1_i7	B-12-9	B2-S	38.0095	0	19.0048	7.05305	2.09546	3.36588	0.00076301	0.0136861	PREDICTED: Zea mays putative F-box/FBD/LRR-repeat protein At4g00315 (LOC103652997), transcript variant X2, mRNA
apomictic upregulated	TRINITY_DN33149_c0_g5_i7	B-12-9	B2-S	40.031	0.756584	20.3938	5.59031	1.66125	3.36513	0.000765084	0.0137127
apomictic upregulated	TRINITY_DN38574_c0_g1_i3	B-12-9	B2-S	28.7322	0	14.3661	6.64946	1.97766	3.36229	0.000772997	0.0138385	PREDICTED: Setaria italica respiratory burst oxidase homolog protein A (LOC101769369), mRNA
apomictic upregulated	TRINITY_DN36083_c1_g1_i5	B-12-9	B2-S	52.5027	0.360169	26.4314	6.38667	1.89973	3.36188	0.000774125	0.0138533	PREDICTED: Setaria italica DNA-directed RNA polymerases II, IV and V subunit 9A (LOC101761561), mRNA
apomictic upregulated	TRINITY_DN33816_c0_g2_i2	B-12-9	B2-S	70.5479	0	35.274	7.94976	2.36505	3.36134	0.000775641	0.0138751	PREDICTED: Setaria italica uncharacterized protein OsI_027940 (LOC101770063), transcript variant X1, mRNA
apomictic upregulated	TRINITY_DN43115_c4_g1_i1	B-12-9	B2-S	155.681	7.66676	81.6739	4.30846	1.282	3.36073	0.000777362	0.0139005	PREDICTED: Setaria italica ribonuclease 1 (LOC101770372), mRNA
apomictic upregulated	TRINITY_DN39617_c2_g2_i3	B-12-9	B2-S	86.352	0	43.176	8.23994	2.45204	3.36044	0.000778173	0.0139097	PREDICTED: Setaria italica actin-related protein 2/3 complex subunit 5A (LOC101784251), mRNA
apomictic upregulated	TRINITY_DN40585_c0_g1_i9	B-12-9	B2-S	44.546	1.18729	22.8666	5.19935	1.54743	3.36	0.000779432	0.0139214
apomictic upregulated	TRINITY_DN39242_c0_g1_i2	B-12-9	B2-S	44.3408	1.67589	23.0083	4.9613	1.4767	3.35973	0.000780199	0.0139298	PREDICTED: Setaria italica 21 kDa protein (LOC101776485), mRNA
apomictic upregulated	TRINITY_DN36530_c0_g1_i3	B-12-9	B2-S	22.7785	0.360169	11.5693	5.14207	1.53065	3.35939	0.000781143	0.0139413	PREDICTED: Setaria italica cinnamoyl-CoA reductase 1 (LOC101786254), mRNA
apomictic upregulated	TRINITY_DN37710_c0_g1_i8	B-12-9	B2-S	27.4037	0.360169	13.882	5.42398	1.61463	3.35928	0.000781463	0.0139416
apomictic upregulated	TRINITY_DN36428_c0_g1_i6	B-12-9	B2-S	248.724	22.5708	135.647	3.43737	1.02371	3.35774	0.000785817	0.0139914	PREDICTED: Setaria italica ras-related protein RABF2b (LOC101779326), mRNA
apomictic upregulated	TRINITY_DN34494_c2_g1_i1	B-12-9	B2-S	167.622	3.78292	85.7026	5.44713	1.6225	3.35724	0.000787244	0.014007	PREDICTED: Setaria italica uncharacterized LOC101782401 (LOC101782401), mRNA
apomictic upregulated	TRINITY_DN38614_c1_g2_i5	B-12-9	B2-S	95.6292	1.13488	48.382	6.34875	1.89135	3.35673	0.000788704	0.0140222	PREDICTED: Setaria italica glutamine synthetase cytosolic isozyme 1-1 (LOC101772334), mRNA
apomictic upregulated	TRINITY_DN47406_c2_g4_i2	B-12-9	B2-S	149.542	2.58815	76.065	6.01243	1.79115	3.35674	0.000788665	0.0140222	PREDICTED: Setaria italica uncharacterized LOC101768685 (LOC101768685), ncRNA
apomictic upregulated	TRINITY_DN40189_c1_g1_i3	B-12-9	B2-S	40.392	0.378292	20.3851	6.36215	1.896	3.35557	0.000792026	0.0140598	PREDICTED: Panicum hallii 40S ribosomal protein S3-3 (LOC112897780), mRNA
apomictic upregulated	TRINITY_DN42248_c0_g1_i15	B-12-9	B2-S	66.6439	1.08051	33.8622	5.62517	1.67634	3.35563	0.000791832	0.0140598
apomictic upregulated	TRINITY_DN35736_c0_g1_i2	B-12-9	B2-S	51.7968	0.360169	26.0785	6.37064	1.89914	3.35449	0.000795121	0.0140994	Setaria italica non-specific lipid-transfer protein 3-like (LOC101769963), mRNAAF439446.1 Setaria italica lipid transfer protein mRNA, complete cds
apomictic upregulated	TRINITY_DN45253_c2_g1_i1	B-12-9	B2-S	17.0322	0	8.51608	5.89856	1.75842	3.35447	0.000795171	0.0140994
apomictic upregulated	TRINITY_DN44756_c0_g1_i9	B-12-9	B2-S	91.3008	0	45.6504	8.32062	2.48082	3.35398	0.000796585	0.0141083	PREDICTED: Setaria italica cullin-1 (LOC101779959), partial mRNA
apomictic upregulated	TRINITY_DN33786_c0_g1_i7	B-12-9	B2-S	59.9974	0	29.9987	7.71615	2.30054	3.35406	0.000796363	0.0141083
apomictic upregulated	TRINITY_DN47778_c1_g1_i1	B-12-9	B2-S	89.5229	0.378292	44.9506	7.49131	2.23356	3.35398	0.000796591	0.0141083
apomictic upregulated	TRINITY_DN44817_c0_g1_i5	B-12-9	B2-S	54.1052	2.19031	28.1477	4.79758	1.43063	3.35347	0.00079806	0.0141236	PREDICTED: Setaria italica putative lipase YDL109C (LOC101763567), mRNA
apomictic upregulated	TRINITY_DN49331_c1_g1_i5	B-12-9	B2-S	75.415	0	37.7075	8.04511	2.39913	3.35334	0.000798424	0.0141247	PREDICTED: Setaria italica cathepsin B-like protease 3 (LOC101783940), transcript variant X2, mRNA
apomictic upregulated	TRINITY_DN42705_c0_g1_i8	B-12-9	B2-S	38.7882	0	19.3941	7.0865	2.11347	3.35302	0.000799362	0.0141359	PREDICTED: Setaria italica pentatricopeptide repeat-containing protein At1g09820 (LOC101775255), transcript variant X2, mRNA
apomictic upregulated	TRINITY_DN38256_c1_g1_i9	B-12-9	B2-S	27.6097	0	13.8049	6.59118	1.96591	3.35273	0.000800183	0.014144	PREDICTED: Setaria italica high mobility group B protein 6 (LOC101765841), mRNA
apomictic upregulated	TRINITY_DN43685_c1_g1_i9	B-12-9	B2-S	66.8984	2.83735	34.8679	4.71887	1.40803	3.35141	0.000804014	0.0141965	PREDICTED: Setaria italica probable glucuronosyltransferase Os01g0926700 (LOC101783200), transcript variant X3, mRNA
apomictic upregulated	TRINITY_DN40372_c0_g2_i1	B-12-9	B2-S	150.552	23.8068	87.1794	2.63253	0.785984	3.34935	0.000810022	0.0142917	PREDICTED: Setaria italica uncharacterized LOC101771421 (LOC101771421), mRNA
apomictic upregulated	TRINITY_DN38753_c3_g1_i1	B-12-9	B2-S	1182.39	142.798	662.595	3.04735	0.909889	3.34915	0.000810612	0.0142967
apomictic upregulated	TRINITY_DN48924_c1_g1_i4	B-12-9	B2-S	183.736	13.2612	98.4984	3.78137	1.12913	3.34892	0.000811267	0.0142974	PREDICTED: Setaria italica golgin candidate 5 (LOC101786021), mRNA
apomictic upregulated	TRINITY_DN41158_c0_g1_i4	B-12-9	B2-S	42.2503	1.40714	21.8287	5.03269	1.50299	3.34846	0.000812624	0.0143158	PREDICTED: Setaria italica protein trichome berefringence-like 7 (LOC101784288), transcript variant X1, mRNA
apomictic upregulated	TRINITY_DN38308_c0_g1_i15	B-12-9	B2-S	47.6111	2.08771	24.8494	4.35629	1.30107	3.34822	0.000813312	0.0143225
apomictic upregulated	TRINITY_DN35293_c0_g2_i1	B-12-9	B2-S	81.5984	0	40.7992	8.15929	2.43758	3.3473	0.000816041	0.0143651	PREDICTED: Setaria italica non-specific lipid-transfer protein (LOC101756443), mRNA
apomictic upregulated	TRINITY_DN34571_c0_g1_i3	B-12-9	B2-S	73.2083	1.44068	37.3245	5.39081	1.61193	3.34432	0.000824833	0.0144869	Pennisetum glaucum heat shock protein 90 (Hsp90) gene, complete cds
apomictic upregulated	TRINITY_DN39231_c0_g1_i10	B-12-9	B2-S	90.5279	2.58815	46.558	5.33027	1.59388	3.3442	0.00082519	0.0144877	PREDICTED: Setaria italica eukaryotic peptide chain release factor GTP-binding subunit ERF3A (LOC101763040), mRNA
apomictic upregulated	TRINITY_DN37216_c2_g2_i4	B-12-9	B2-S	89.273	0	44.6365	8.2886	2.47868	3.34396	0.000825915	0.0144949	PREDICTED: Setaria italica uncharacterized LOC111256036 (LOC111256036), ncRNA
apomictic upregulated	TRINITY_DN41838_c2_g1_i6	B-12-9	B2-S	180.275	8.1526	94.2139	4.46929	1.33702	3.34271	0.000829646	0.0145439	PREDICTED: Setaria italica putative casein kinase II subunit beta-4 (LOC101756703), transcript variant X3, mRNA
apomictic upregulated	TRINITY_DN34390_c1_g3_i4	B-12-9	B2-S	32.014	0.69451	16.3543	5.47001	1.63686	3.34176	0.000832484	0.0145881	Zea mays full-length cDNA clone ZM_BFb0087K11 mRNA, complete cds
apomictic upregulated	TRINITY_DN43599_c0_g1_i2	B-12-9	B2-S	192.143	2.64804	97.3957	6.15754	1.84274	3.34152	0.000833222	0.0145933	PREDICTED: Setaria italica flowering time control protein FPA (LOC101756819), transcript variant X2, misc_RNA
apomictic upregulated	TRINITY_DN43388_c1_g2_i6	B-12-9	B2-S	29.4132	0.647038	15.0301	5.91003	1.76902	3.34086	0.000835206	0.0146076	Oryza sativa Japonica Group DNA, chromosome 7, cultivar: Nipponbare, complete sequence
apomictic upregulated	TRINITY_DN39190_c1_g2_i1	B-12-9	B2-S	95.253	3.16247	49.2077	4.90196	1.46726	3.3409	0.000835083	0.0146076	PREDICTED: Setaria italica histone H2B.1 (LOC101774517), mRNA
apomictic upregulated	TRINITY_DN25458_c0_g1_i2	B-12-9	B2-S	30.5065	0	15.2533	6.73605	2.01741	3.33895	0.000840944	0.0146845	PREDICTED: Setaria italica protein FAR1-RELATED SEQUENCE 5 (LOC101752885), mRNA
apomictic upregulated	TRINITY_DN34895_c0_g1_i4	B-12-9	B2-S	38.5824	0	19.2912	7.078	2.11976	3.33905	0.000840645	0.0146845	PREDICTED: Setaria italica uncharacterized LOC101762940 (LOC101762940), mRNA
apomictic upregulated	TRINITY_DN38157_c2_g1_i3	B-12-9	B2-S	87.535	0	43.7675	8.26013	2.47392	3.33889	0.00084115	0.0146845
apomictic upregulated	TRINITY_DN35949_c0_g4_i1	B-12-9	B2-S	375.144	7.38204	191.263	5.689	1.70392	3.33877	0.000841511	0.0146853
apomictic upregulated	TRINITY_DN47780_c1_g1_i1	B-12-9	B2-S	21.9019	0	10.9509	6.26581	1.87701	3.33819	0.000843255	0.0147102
apomictic upregulated	TRINITY_DN40943_c0_g1_i3	B-12-9	B2-S	23.0306	0	11.5153	6.33064	1.89652	3.33803	0.000843745	0.0147132	PREDICTED: Setaria italica 1-(5-phosphoribosyl)-5-[(5-phosphoribosylamino)methylideneamino] imidazole-4-carboxamide isomerase, chloroplastic (LOC101769584), mRNA
apomictic upregulated	TRINITY_DN46670_c1_g4_i1	B-12-9	B2-S	134.793	2.57213	68.6827	5.78367	1.73279	3.33779	0.000844483	0.0147205	PREDICTED: Panicum hallii lysine-specific demethylase JMJ25-like (LOC112879069), transcript variant X5, mRNA
apomictic upregulated	TRINITY_DN44891_c1_g2_i2	B-12-9	B2-S	402.339	21.1633	211.751	4.26138	1.27684	3.33743	0.000845564	0.0147338	PREDICTED: Setaria italica acetyl-CoA carboxylase 1 (LOC101776467), mRNA
apomictic upregulated	TRINITY_DN36577_c2_g1_i1	B-12-9	B2-S	167.203	0.360169	83.7816	8.0882	2.4237	3.33712	0.000846502	0.0147391	PREDICTED: Setaria italica uncharacterized LOC101775776 (LOC101775776), mRNA
apomictic upregulated	TRINITY_DN41691_c2_g1_i4	B-12-9	B2-S	114.847	9.90873	62.378	3.49742	1.04822	3.33655	0.000848264	0.0147601	PREDICTED: Setaria italica protein YLS3 (LOC101781886), mRNA
apomictic upregulated	TRINITY_DN46245_c1_g3_i1	B-12-9	B2-S	64.7935	1.53975	33.1666	5.54808	1.66283	3.33652	0.000848342	0.0147601
apomictic upregulated	TRINITY_DN41319_c0_g1_i1	B-12-9	B2-S	34.8849	0	17.4425	6.9348	2.07855	3.33636	0.000848822	0.0147629	PREDICTED: Setaria italica delta(7)-sterol-C5(6)-desaturase (LOC101780951), mRNA
apomictic upregulated	TRINITY_DN38783_c1_g3_i6	B-12-9	B2-S	25.4124	0	12.7062	6.47094	1.94038	3.33489	0.000853344	0.0148249	PREDICTED: Setaria italica uncharacterized LOC101755969 (LOC101755969), mRNA
apomictic upregulated	TRINITY_DN43265_c0_g1_i6	B-12-9	B2-S	255.947	3.60098	129.774	6.19438	1.85821	3.33352	0.000857555	0.0148869	PREDICTED: Setaria italica short-chain dehydrogenase TIC 32, chloroplastic (LOC101786469), transcript variant X2, mRNA
apomictic upregulated	TRINITY_DN47003_c1_g1_i1	B-12-9	B2-S	32.6567	0.647038	16.6519	6.05623	1.81734	3.33247	0.000860791	0.014924	PREDICTED: Setaria italica uncharacterized LOC101777834 (LOC101777834), mRNA
apomictic upregulated	TRINITY_DN35469_c1_g3_i1	B-12-9	B2-S	84.5199	0	42.26	8.21048	2.46385	3.33238	0.000861074	0.014924	Saccharum hybrid cultivar SP80-3280 isolate Shy3280Sca003 genomic sequence
apomictic upregulated	TRINITY_DN46773_c0_g1_i6	B-12-9	B2-S	51.3735	1.5691	26.4713	4.99793	1.50018	3.33154	0.000863658	0.0149561	PREDICTED: Setaria italica protein SUPPRESSOR OF GENE SILENCING 3 homolog (LOC101783983), mRNA
apomictic upregulated	TRINITY_DN31998_c0_g2_i1	B-12-9	B2-S	46.2451	2.49949	24.3723	4.39128	1.31853	3.33043	0.000867105	0.0150021	PREDICTED: Setaria italica probable LL-diaminopimelate aminotransferase, chloroplastic (LOC101769026), mRNA
apomictic upregulated	TRINITY_DN46311_c0_g1_i6	B-12-9	B2-S	76.7133	0	38.3566	8.07059	2.42325	3.33048	0.000866962	0.0150021	PREDICTED: Setaria italica uncharacterized LOC101754321 (LOC101754321), mRNA
apomictic upregulated	TRINITY_DN46541_c2_g1_i1	B-12-9	B2-S	263.137	20.729	141.933	3.63593	1.09181	3.33019	0.000867866	0.0150094	PREDICTED: Panicum hallii polyphenol oxidase, chloroplastic-like (LOC112900853), mRNA
apomictic upregulated	TRINITY_DN40881_c3_g1_i1	B-12-9	B2-S	19048	812.622	9930.31	4.55068	1.36653	3.33009	0.000868175	0.0150094	PREDICTED: Setaria italica non-specific lipid-transfer protein 1 (LOC101772575), mRNA
apomictic upregulated	TRINITY_DN45084_c0_g1_i5	B-12-9	B2-S	141.766	25.7514	83.7588	2.47284	0.742959	3.32837	0.000873573	0.0150888
apomictic upregulated	TRINITY_DN30324_c0_g2_i1	B-12-9	B2-S	27.9787	0	13.9893	6.61483	1.98796	3.32745	0.000876455	0.0151277	PREDICTED: Setaria italica kinetochore protein NDC80 homolog (LOC101757055), mRNA
apomictic upregulated	TRINITY_DN47734_c0_g3_i1	B-12-9	B2-S	56.025	1.72755	28.8763	4.90055	1.47279	3.32739	0.000876648	0.0151277	PREDICTED: Setaria italica ribonuclease J (LOC101761263), transcript variant X2, mRNA
apomictic upregulated	TRINITY_DN41363_c5_g1_i7	B-12-9	B2-S	25.9409	0	12.9705	6.50295	1.9546	3.327	0.000877872	0.0151432	PREDICTED: Setaria italica uncharacterized LOC101764481 (LOC101764481), transcript variant X7, mRNA
apomictic upregulated	TRINITY_DN48980_c2_g4_i3	B-12-9	B2-S	44.7453	0.647038	22.6962	6.50386	1.95517	3.32649	0.000879476	0.0151596	PREDICTED: Setaria italica protein ORANGE, chloroplastic (LOC101767896), mRNA
apomictic upregulated	TRINITY_DN44278_c1_g2_i3	B-12-9	B2-S	139.068	11.4946	75.2813	3.62741	1.09056	3.32618	0.000880453	0.0151708	PREDICTED: Setaria italica protein TIC 40, chloroplastic (LOC101780342), mRNA
apomictic upregulated	TRINITY_DN38256_c1_g1_i8	B-12-9	B2-S	81.7012	0	40.8506	8.16033	2.45381	3.32558	0.000882362	0.0151924	PREDICTED: Setaria italica high mobility group B protein 6 (LOC101765841), mRNA
apomictic upregulated	TRINITY_DN47936_c0_g1_i2	B-12-9	B2-S	87.4091	6.00619	46.7077	3.94719	1.18691	3.3256	0.000882298	0.0151924	PREDICTED: Setaria italica protein RFT1 homolog (LOC101769958), mRNA
apomictic upregulated	TRINITY_DN36711_c1_g4_i3	B-12-9	B2-S	192.951	39.2042	116.078	2.29508	0.690176	3.32536	0.000883049	0.0151986	PREDICTED: Setaria italica 20 kDa chaperonin, chloroplastic (LOC101782599), mRNA
apomictic upregulated	TRINITY_DN35057_c1_g1_i3	B-12-9	B2-S	42.3038	0.378292	21.341	6.4226	1.93159	3.32503	0.000884086	0.0152108	PREDICTED: Setaria italica sialidase (LOC101785142), mRNA
apomictic upregulated	TRINITY_DN41960_c0_g1_i2	B-12-9	B2-S	200.362	13.9033	107.133	3.87624	1.16584	3.32483	0.000884709	0.0152159	PREDICTED: Setaria italica transcription initiation factor IIB (LOC101753362), mRNA
apomictic upregulated	TRINITY_DN48016_c2_g1_i4	B-12-9	B2-S	40.0953	0	20.0476	7.13441	2.14618	3.32424	0.000886592	0.0152413	PREDICTED: Setaria italica protein TPR2 (LOC101785828), mRNA
apomictic upregulated	TRINITY_DN37961_c0_g2_i2	B-12-9	B2-S	65.8754	3.3776	34.6265	4.36196	1.31236	3.32376	0.00088813	0.0152521	PREDICTED: Setaria italica copper transport protein ATX1 (LOC101772789), mRNA
apomictic upregulated	TRINITY_DN42601_c0_g1_i1	B-12-9	B2-S	93.173	3.78106	48.477	4.68214	1.40901	3.32301	0.000890522	0.0152819	PREDICTED: Setaria italica uncharacterized protein At1g01500 (LOC101757015), mRNA
apomictic upregulated	TRINITY_DN46727_c0_g2_i5	B-12-9	B2-S	218.178	1.02885	109.604	7.79164	2.34495	3.32273	0.000891399	0.0152913	PREDICTED: Setaria italica homologous-pairing protein 2 homolog (LOC101761861), mRNA
apomictic upregulated	TRINITY_DN38072_c0_g1_i2	B-12-9	B2-S	34.2854	0.378292	17.3319	6.12778	1.84473	3.32177	0.000894487	0.0153385	PREDICTED: Setaria italica dof zinc finger protein 2-like (LOC101773854), mRNA
apomictic upregulated	TRINITY_DN46310_c1_g1_i3	B-12-9	B2-S	28.2087	0	14.1044	6.62844	1.99583	3.32115	0.000896486	0.0153442	PREDICTED: Aegilops tauschii subsp. tauschii endoplasmin homolog (LOC109732828), transcript variant X2, mRNA
apomictic upregulated	TRINITY_DN45987_c0_g1_i5	B-12-9	B2-S	81.2829	2.95042	42.1167	4.85724	1.46248	3.32123	0.00089622	0.0153442	PREDICTED: Setaria italica E3 ubiquitin-protein ligase UPL5 (LOC101772209), mRNA
apomictic upregulated	TRINITY_DN44401_c1_g1_i12	B-12-9	B2-S	88.1239	3.95415	46.039	4.3416	1.3073	3.32105	0.000896799	0.0153442	PREDICTED: Setaria italica nuclear pore complex protein NUP62 (LOC101762328), transcript variant X3, mRNA
apomictic upregulated	TRINITY_DN42856_c2_g1_i2	B-12-9	B2-S	41.2955	0	20.6477	7.17533	2.16024	3.32155	0.000895194	0.0153442	PREDICTED: Setaria italica protein TIFY 11c (LOC101780140), mRNA
apomictic upregulated	TRINITY_DN40034_c1_g2_i3	B-12-9	B2-S	124.454	18.0904	71.2721	2.82483	0.850579	3.32107	0.000896728	0.0153442	PREDICTED: Setaria italica uncharacterized LOC101768011 (LOC101768011), mRNA
apomictic upregulated	TRINITY_DN42291_c1_g1_i1	B-12-9	B2-S	58.0026	0.514425	29.2585	6.87457	2.06983	3.32132	0.000895916	0.0153442	PREDICTED: Setaria italica urease accessory protein F (LOC101764910), mRNA
apomictic upregulated	TRINITY_DN44660_c1_g2_i1	B-12-9	B2-S	157.639	10.384	84.0116	3.9576	1.19192	3.32034	0.000899065	0.0153716	PREDICTED: Setaria italica ankyrin repeat domain-containing protein 2A (LOC101785426), mRNA
apomictic upregulated	TRINITY_DN47081_c0_g1_i3	B-12-9	B2-S	39.383	0	19.6915	7.10987	2.14169	3.31975	0.000900975	0.0153938	PREDICTED: Setaria italica DEAD-box ATP-dependent RNA helicase 27 (LOC101785484), transcript variant X2, mRNA
apomictic upregulated	TRINITY_DN44718_c0_g1_i2	B-12-9	B2-S	78.0534	0	39.0267	8.09533	2.43855	3.31973	0.00090103	0.0153938	PREDICTED: Sorghum bicolor leucine--tRNA ligase, cytoplasmic (LOC8082562), transcript variant X3, mRNA
apomictic upregulated	TRINITY_DN42889_c1_g1_i1	B-12-9	B2-S	24.5626	0	12.2813	6.42559	1.93597	3.31906	0.000903214	0.0154255	PREDICTED: Setaria italica 2-hydroxyisoflavanone dehydratase (LOC101767040), mRNA
apomictic upregulated	TRINITY_DN39020_c3_g1_i2	B-12-9	B2-S	237.302	28.8382	133.07	3.06089	0.922267	3.31887	0.000903813	0.0154279	PREDICTED: Setaria italica histone deacetylase 6 (LOC101754782), transcript variant X1, mRNA
apomictic upregulated	TRINITY_DN35551_c0_g2_i3	B-12-9	B2-S	226.623	8.9762	117.8	4.66559	1.40589	3.3186	0.000904685	0.0154279	PREDICTED: Setaria italica signal recognition particle 14 kDa protein (LOC101772624), mRNA
apomictic upregulated	TRINITY_DN48571_c1_g1_i1	B-12-9	B2-S	31.7293	1.00721	16.3682	5.04644	1.52063	3.31866	0.000904518	0.0154279	PREDICTED: Setaria italica subtilisin-like protease SBT1.5 (LOC101769659), mRNA
apomictic upregulated	TRINITY_DN44247_c0_g1_i9	B-12-9	B2-S	43.6084	1.78191	22.6951	4.69816	1.41563	3.31877	0.000904147	0.0154279	PREDICTED: Setaria italica UPF0307 protein KPN78578_45570 (LOC101771118), mRNA
apomictic upregulated	TRINITY_DN36063_c3_g1_i13	B-12-9	B2-S	32.3783	0	16.1891	6.82276	2.05683	3.31712	0.000909497	0.0154928	PREDICTED: Setaria italica uncharacterized LOC105915200 (LOC105915200), mRNA
apomictic upregulated	TRINITY_DN34061_c2_g1_i1	B-12-9	B2-S	117.551	0	58.7755	8.68482	2.61894	3.31616	0.000912639	0.0155349	PREDICTED: Setaria italica probable cinnamyl alcohol dehydrogenase 5 (LOC101782190), mRNA
apomictic upregulated	TRINITY_DN37576_c1_g4_i1	B-12-9	B2-S	33.9564	0.720338	17.3384	5.0628	1.52684	3.31586	0.000913624	0.015541
apomictic upregulated	TRINITY_DN36738_c2_g2_i2	B-12-9	B2-S	69.6398	0	34.8199	7.9312	2.39226	3.31536	0.000915245	0.0155492	PREDICTED: Setaria italica putative cell wall protein (LOC101762922), mRNA
apomictic upregulated	TRINITY_DN43985_c1_g1_i6	B-12-9	B2-S	41.3951	0.647038	21.0211	6.39543	1.92898	3.31544	0.000914995	0.0155492	PREDICTED: Setaria italica uncharacterized LOC101765154 (LOC101765154), mRNA
apomictic upregulated	TRINITY_DN44316_c0_g2_i1	B-12-9	B2-S	85.8704	7.13626	46.5033	3.60023	1.08602	3.31508	0.000916171	0.0155551	PREDICTED: Setaria italica plastid division protein PDV1 (LOC101758800), mRNA
apomictic upregulated	TRINITY_DN40221_c1_g1_i1	B-12-9	B2-S	74.1808	7.86431	41.0225	3.20026	0.965578	3.31435	0.000918561	0.0155843	PREDICTED: Setaria italica bZIP transcription factor 46 (LOC101776070), mRNA
apomictic upregulated	TRINITY_DN40423_c0_g1_i5	B-12-9	B2-S	124.055	3.02634	63.5408	5.33103	1.60966	3.31189	0.000926677	0.0157105	PREDICTED: Setaria italica L-arabinokinase (LOC101756625), transcript variant X2, mRNA
apomictic upregulated	TRINITY_DN35411_c0_g1_i3	B-12-9	B2-S	26.0568	0	13.0284	6.51329	1.96687	3.3115	0.000927973	0.0157199	PREDICTED: Setaria italica elicitor-responsive protein 3 (LOC101756018), transcript variant X2, mRNA
apomictic upregulated	TRINITY_DN41828_c0_g1_i3	B-12-9	B2-S	86.1246	0	43.0623	8.23656	2.48736	3.31137	0.000928406	0.0157199	PREDICTED: Setaria italica exocyst complex component SEC3A (LOC101778238), mRNA
apomictic upregulated	TRINITY_DN44884_c2_g1_i1	B-12-9	B2-S	126.121	5.13217	65.6266	4.58832	1.38555	3.31155	0.000927801	0.0157199	PREDICTED: Setaria italica protein trichome birefringence-like 13 (LOC101782629), mRNA
apomictic upregulated	TRINITY_DN40968_c1_g2_i3	B-12-9	B2-S	56.1799	0	28.09	7.61879	2.3014	3.31049	0.000931315	0.0157488	PREDICTED: Setaria italica low molecular mass early light-inducible protein HV90, chloroplastic (LOC101758305), mRNA
apomictic upregulated	TRINITY_DN47660_c1_g2_i2	B-12-9	B2-S	52.1953	2.05418	27.1248	4.80935	1.45288	3.31023	0.000932209	0.0157582	PREDICTED: Setaria italica uncharacterized LOC101783281 (LOC101783281), mRNA
apomictic upregulated	TRINITY_DN39908_c5_g1_i1	B-12-9	B2-S	22.0986	0	11.0493	6.27415	1.8956	3.30986	0.000933443	0.0157733	PREDICTED: Setaria italica plastid-lipid-associated protein 6, chloroplastic (LOC101781302), mRNA
apomictic upregulated	TRINITY_DN40945_c1_g1_i3	B-12-9	B2-S	221.037	23.3265	122.182	3.25186	0.982835	3.30865	0.000937474	0.0158241	PREDICTED: Setaria italica methionine adenosyltransferase 2 subunit beta (LOC101773564), mRNA
apomictic upregulated	TRINITY_DN34713_c0_g1_i1	B-12-9	B2-S	33.9707	0.514425	17.2426	6.10695	1.8462	3.30784	0.000940187	0.0158642
apomictic upregulated	TRINITY_DN44446_c0_g3_i1	B-12-9	B2-S	24.9975	0.180085	12.5888	5.76691	1.74354	3.30758	0.000941049	0.0158672	PREDICTED: Setaria italica uncharacterized LOC101782472 (LOC101782472), mRNA
apomictic upregulated	TRINITY_DN36512_c1_g1_i3	B-12-9	B2-S	260.246	60.547	160.396	2.09044	0.632197	3.30662	0.000944278	0.0159158	PREDICTED: Setaria italica probable mediator of RNA polymerase II transcription subunit 37c (LOC101777821), mRNA
apomictic upregulated	TRINITY_DN38315_c0_g1_i6	B-12-9	B2-S	292.171	8.09747	150.134	5.15334	1.55882	3.30593	0.000946611	0.0159493	PREDICTED: Panicum hallii uncharacterized LOC112892474 (LOC112892474), mRNA
apomictic upregulated	TRINITY_DN35494_c0_g2_i2	B-12-9	B2-S	523.602	48.0222	285.812	3.43975	1.04106	3.30408	0.000952886	0.0160492	PREDICTED: Setaria italica cysteine proteinase 2 (LOC101765887), mRNA
apomictic upregulated	TRINITY_DN33151_c0_g1_i3	B-12-9	B2-S	178.413	34.5383	106.476	2.38663	0.722644	3.30264	0.000957791	0.0161143	PREDICTED: Setaria italica 60S acidic ribosomal protein P0 (LOC101753305), mRNA
apomictic upregulated	TRINITY_DN36858_c0_g1_i2	B-12-9	B2-S	27.1455	0.756584	13.9511	5.04184	1.52667	3.3025	0.000958254	0.0161163	PREDICTED: Setaria italica uncharacterized LOC101760572 (LOC101760572), transcript variant X3, mRNA
apomictic upregulated	TRINITY_DN39089_c6_g3_i11	B-12-9	B2-S	44.7035	1.29408	22.9988	5.63989	1.70854	3.30101	0.00096339	0.0161703	PREDICTED: Setaria italica DNA-binding protein EMBP-1 (LOC101762277), transcript variant X2, mRNA
apomictic upregulated	TRINITY_DN33892_c3_g1_i3	B-12-9	B2-S	91.8187	0	45.9094	8.3293	2.5231	3.30121	0.000962675	0.0161703	PREDICTED: Setaria italica GTP-binding nuclear protein Ran-2 (LOC101757722), mRNA
apomictic upregulated	TRINITY_DN48235_c1_g1_i8	B-12-9	B2-S	67.9577	5.25446	36.6061	3.70674	1.12288	3.30109	0.000963093	0.0161703	PREDICTED: Setaria italica probable calcium-transporting ATPase 9, plasma membrane-type (LOC101784796), mRNA
apomictic upregulated	TRINITY_DN34354_c1_g1_i2	B-12-9	B2-S	109.644	0.647038	55.1454	7.78006	2.3568	3.30111	0.000963033	0.0161703	PREDICTED: Setaria italica protein YLS3 (LOC101778586), mRNA
apomictic upregulated	TRINITY_DN30699_c0_g1_i1	B-12-9	B2-S	79.7418	0	39.8709	8.12545	2.46128	3.30131	0.000962341	0.0161703
apomictic upregulated	TRINITY_DN39312_c2_g1_i2	B-12-9	B2-S	68.555	2.67957	35.6173	4.78862	1.45089	3.30047	0.000965222	0.0161902	Oryza sativa Indica Group cultivar Shuhui498 chromosome 2 sequence
apomictic upregulated	TRINITY_DN38696_c2_g1_i4	B-12-9	B2-S	83.2956	0	41.6478	8.18934	2.48131	3.30041	0.000965444	0.0161902	PREDICTED: Setaria italica probable N-acetyltransferase HLS1 (LOC101770019), mRNA
apomictic upregulated	TRINITY_DN40723_c2_g3_i1	B-12-9	B2-S	101.553	0.378292	50.9654	7.67189	2.32461	3.30028	0.000965871	0.0161915	PREDICTED: Setaria italica fasciclin-like arabinogalactan protein 13 (LOC101774567), mRNA
apomictic upregulated	TRINITY_DN27985_c0_g1_i1	B-12-9	B2-S	76.6912	3.66447	40.1778	4.50522	1.36542	3.29952	0.000968497	0.0162238
apomictic upregulated	TRINITY_DN38283_c0_g2_i2	B-12-9	B2-S	82.0799	1.51317	41.7965	5.72849	1.73622	3.29941	0.000968895	0.0162246	PREDICTED: Setaria italica uncharacterized LOC111257267 (LOC111257267), ncRNA
apomictic upregulated	TRINITY_DN33368_c2_g10_i1	B-12-9	B2-S	36.5125	1.70172	19.1071	4.44644	1.34779	3.29905	0.000970135	0.0162384
apomictic upregulated	TRINITY_DN48759_c1_g1_i4	B-12-9	B2-S	17.5631	0	8.78154	5.94557	1.80225	3.29897	0.000970416	0.0162384
apomictic upregulated	TRINITY_DN46206_c3_g1_i3	B-12-9	B2-S	19.7477	0	9.87385	6.11319	1.85361	3.29798	0.000973824	0.0162719	PREDICTED: Panicum hallii histone H2B.5 (LOC112889766), mRNA
apomictic upregulated	TRINITY_DN38324_c2_g1_i1	B-12-9	B2-S	111.777	0	55.8885	8.6133	2.61213	3.29742	0.000975769	0.0162927	PREDICTED: Setaria italica mitochondrial outer membrane import complex protein METAXIN (LOC101772355), mRNA
apomictic upregulated	TRINITY_DN38588_c1_g1_i5	B-12-9	B2-S	67.7197	1.29408	34.5069	6.19622	1.87907	3.29749	0.000975528	0.0162927	PREDICTED: Setaria italica SAGA-associated factor 29 (LOC101766470), transcript variant X2, mRNA
apomictic upregulated	TRINITY_DN44624_c0_g1_i3	B-12-9	B2-S	29.6263	0.360169	14.9932	5.54453	1.68186	3.29667	0.000978399	0.0163307	PREDICTED: Setaria italica two-component response regulator-like PRR1 (LOC101766271), mRNA
apomictic upregulated	TRINITY_DN47849_c1_g1_i1	B-12-9	B2-S	68.0249	0	34.0125	7.8974	2.39603	3.29604	0.000980586	0.0163484	PREDICTED: Oryza sativa Japonica Group uncharacterized LOC9271432 (LOC9271432), transcript variant X4, mRNA
apomictic upregulated	TRINITY_DN32987_c4_g1_i3	B-12-9	B2-S	164.628	4.347	84.4877	5.28933	1.60479	3.29596	0.00098087	0.0163484	PREDICTED: Setaria italica 17.9 kDa heat shock protein 2 (LOC101777313), mRNA
apomictic upregulated	TRINITY_DN33569_c1_g1_i3	B-12-9	B2-S	84.4989	0	42.2495	8.20945	2.49066	3.29609	0.000980405	0.0163484
apomictic upregulated	TRINITY_DN36738_c2_g2_i1	B-12-9	B2-S	32.2224	0	16.1112	6.81779	2.06885	3.29545	0.000982632	0.0163719	PREDICTED: Setaria italica putative cell wall protein (LOC101762922), mRNA
apomictic upregulated	TRINITY_DN40535_c0_g1_i2	B-12-9	B2-S	83.877	0	41.9385	8.19796	2.48796	3.29506	0.000984015	0.0163891	PREDICTED: Setaria italica uncharacterized LOC101768788 (LOC101768788), mRNA
apomictic upregulated	TRINITY_DN46576_c0_g2_i2	B-12-9	B2-S	26.4845	0	13.2423	6.53814	1.98455	3.29451	0.00098592	0.0164079
apomictic upregulated	TRINITY_DN37977_c0_g1_i2	B-12-9	B2-S	22.2602	0.647038	11.4536	5.51819	1.67514	3.29416	0.00098716	0.0164133	PREDICTED: Setaria italica 60S acidic ribosomal protein P3 (LOC101759468), mRNA
apomictic upregulated	TRINITY_DN45868_c0_g1_i1	B-12-9	B2-S	35.6198	0	17.8099	6.96297	2.11387	3.29394	0.000987949	0.0164133
apomictic upregulated	TRINITY_DN35172_c0_g1_i7	B-12-9	B2-S	51.8695	1.05468	26.4621	5.47565	1.66282	3.293	0.000991254	0.0164485	PREDICTED: Setaria italica 14 kDa zinc-binding protein (LOC101780307), mRNA
apomictic upregulated	TRINITY_DN47642_c1_g1_i16	B-12-9	B2-S	80.8402	1.29408	41.0671	6.43467	1.95432	3.29253	0.000992903	0.0164485	PREDICTED: Setaria italica protein transport protein Sec24C (LOC101766428), mRNA
apomictic upregulated	TRINITY_DN35155_c1_g1_i1	B-12-9	B2-S	497.829	62.6053	280.217	2.9958	0.909927	3.29236	0.00099352	0.0164494	PREDICTED: Aegilops tauschii subsp. tauschii BTB/POZ and MATH domain-containing protein 1-like (LOC109756044), mRNA
apomictic upregulated	TRINITY_DN43056_c0_g1_i1	B-12-9	B2-S	26.4346	0.514425	13.4745	5.75453	1.74851	3.2911	0.000997963	0.0165029	PREDICTED: Oryza sativa Japonica Group uncharacterized LOC9267888 (LOC9267888), transcript variant X2, mRNA
apomictic upregulated	TRINITY_DN45483_c0_g1_i7	B-12-9	B2-S	218.13	0.558376	109.344	8.49021	2.58016	3.29058	0.000999815	0.0165276	PREDICTED: Setaria italica CCR4-NOT transcription complex subunit 1 (LOC101754582), transcript variant X2, mRNA
apomictic upregulated	TRINITY_DN36375_c0_g1_i5	B-12-9	B2-S	37.7652	0	18.8826	7.04974	2.14259	3.29029	0.00100085	0.0165389	PREDICTED: Setaria italica beta-glucuronosyltransferase GlcAT14B (LOC101772128), mRNA
apomictic upregulated	TRINITY_DN32717_c0_g3_i1	B-12-9	B2-S	39.4675	0.720338	20.0939	5.30827	1.61339	3.29014	0.00100137	0.0165415	PREDICTED: Panicum hallii uncharacterized LOC112889855 (LOC112889855), mRNA
apomictic upregulated	TRINITY_DN44875_c1_g1_i7	B-12-9	B2-S	270.537	6.26314	138.4	5.39639	1.64038	3.28972	0.00100286	0.0165602	PREDICTED: Setaria italica bifunctional phosphatase IMPL2, chloroplastic (LOC101782298), mRNA
apomictic upregulated	TRINITY_DN48781_c1_g1_i2	B-12-9	B2-S	108.662	0	54.3309	8.57251	2.60826	3.28668	0.00101377	0.0167046	PREDICTED: Setaria italica probable diaminopimelate decarboxylase, chloroplastic (LOC101753783), mRNA
apomictic upregulated	TRINITY_DN27979_c0_g1_i2	B-12-9	B2-S	45.9106	0	22.9553	7.33063	2.23057	3.28643	0.00101465	0.0167132
apomictic upregulated	TRINITY_DN39386_c0_g1_i1	B-12-9	B2-S	104.586	0	52.2931	8.51606	2.59147	3.28618	0.00101554	0.0167151	PREDICTED: Setaria italica melanoma-associated antigen 1 (LOC101759249), transcript variant X2, mRNA
apomictic upregulated	TRINITY_DN44369_c0_g1_i3	B-12-9	B2-S	98.8008	0.180085	49.4905	7.7652	2.36298	3.28619	0.00101554	0.0167151	PREDICTED: Setaria italica uncharacterized LOC101772023 (LOC101772023), mRNA
apomictic upregulated	TRINITY_DN45985_c1_g1_i4	B-12-9	B2-S	68.4995	0	34.2497	7.90723	2.40627	3.2861	0.00101584	0.0167151	PREDICTED: Zea mays small nucleolar RNA snoR135 (LOC111589863), ncRNA
apomictic upregulated	TRINITY_DN33744_c3_g1_i1	B-12-9	B2-S	233.277	4.52926	118.903	5.78046	1.75914	3.28595	0.00101637	0.0167179	PREDICTED: Setaria italica calmodulin (LOC101765144), mRNA
apomictic upregulated	TRINITY_DN34124_c1_g1_i1	B-12-9	B2-S	85.3792	4.86494	45.122	4.19542	1.27746	3.2842	0.00102273	0.0168105	PREDICTED: Setaria italica pentatricopeptide repeat-containing protein At3g25210, mitochondrial (LOC101778384), mRNA
apomictic upregulated	TRINITY_DN39490_c0_g1_i2	B-12-9	B2-S	20.3961	0	10.198	6.15597	1.87536	3.28256	0.00102869	0.0169026	PREDICTED: Setaria italica SUPPRESSOR OF GAMMA RESPONSE 1 (LOC101758709), mRNA
apomictic upregulated	TRINITY_DN35032_c4_g1_i2	B-12-9	B2-S	136.664	0	68.3318	8.90306	2.71253	3.2822	0.00103001	0.0169181	PREDICTED: Setaria italica cytochrome b5 (LOC101779295), mRNA
apomictic upregulated	TRINITY_DN40039_c0_g1_i3	B-12-9	B2-S	22.3634	0	11.1817	6.28767	1.91633	3.2811	0.00103402	0.0169686
apomictic upregulated	TRINITY_DN38255_c0_g2_i6	B-12-9	B2-S	18.9083	0.378292	9.64328	5.2752	1.60784	3.28093	0.00103467	0.0169707
apomictic upregulated	TRINITY_DN37889_c0_g1_i2	B-12-9	B2-S	26.5154	0.647038	13.5812	5.7549	1.75431	3.28044	0.00103646	0.0169941	PREDICTED: Setaria italica R3H domain-containing protein 1 (LOC101782277), mRNA
apomictic upregulated	TRINITY_DN35047_c0_g1_i3	B-12-9	B2-S	596.296	55.7267	326.011	3.41403	1.04081	3.28017	0.00103744	0.0170032	PREDICTED: Setaria italica egg cell-secreted protein 1.4 (LOC101786011), mRNA
apomictic upregulated	TRINITY_DN41404_c2_g1_i6	B-12-9	B2-S	98.5764	0	49.2882	8.43069	2.57039	3.27993	0.00103833	0.0170067	Setaria italica uncharacterized LOC111921944 (LOC111921944), mRNA
apomictic upregulated	TRINITY_DN47588_c0_g1_i7	B-12-9	B2-S	96.731	0	48.3655	8.405	2.56306	3.27929	0.00104069	0.0170333
apomictic upregulated	TRINITY_DN32378_c1_g1_i2	B-12-9	B2-S	26.4796	0	13.2398	6.53922	1.99581	3.27648	0.00105111	0.0171795	PREDICTED: Setaria italica uncharacterized LOC101783041 (LOC101783041), ncRNA
apomictic upregulated	TRINITY_DN34870_c3_g1_i3	B-12-9	B2-S	23.7996	0	11.8998	6.38581	1.94976	3.27517	0.00105597	0.0172529	PREDICTED: Setaria italica GDSL esterase/lipase At5g33370 (LOC101766290), mRNA
apomictic upregulated	TRINITY_DN34982_c0_g1_i2	B-12-9	B2-S	32.5941	0.647038	16.6206	6.05331	1.84894	3.27394	0.00106058	0.0173093	PREDICTED: Setaria italica probable ADP-ribosylation factor GTPase-activating protein AGD6 (LOC101768792), mRNA
apomictic upregulated	TRINITY_DN43148_c0_g1_i8	B-12-9	B2-S	36.4785	0	18.2392	6.99559	2.1368	3.27386	0.00106091	0.0173093
apomictic upregulated	TRINITY_DN46152_c0_g1_i3	B-12-9	B2-S	71.0292	0	35.5146	7.95935	2.43169	3.27317	0.00106348	0.0173171	PREDICTED: Setaria italica GIGYF family protein CG11148 (LOC101784123), mRNA
apomictic upregulated	TRINITY_DN41449_c1_g1_i5	B-12-9	B2-S	122.696	0	61.3481	8.74781	2.67242	3.27336	0.00106276	0.0173171
apomictic upregulated	TRINITY_DN41142_c0_g4_i1	B-12-9	B2-S	64.1707	0	32.0853	7.81197	2.38691	3.27284	0.00106475	0.0173231	PREDICTED: Setaria italica uncharacterized LOC101767623 (LOC101767623), mRNA
apomictic upregulated	TRINITY_DN43903_c0_g1_i5	B-12-9	B2-S	85.3917	0	42.6959	8.22353	2.51276	3.27271	0.00106521	0.0173247	PREDICTED: Setaria italica shaggy-related protein kinase alpha (LOC101774078), mRNA
apomictic upregulated	TRINITY_DN48104_c1_g1_i2	B-12-9	B2-S	198.875	25.5465	112.211	2.96763	0.906846	3.27248	0.00106609	0.0173328	PREDICTED: Setaria italica bet1-like SNARE 1-1 (LOC101758162), mRNA
apomictic upregulated	TRINITY_DN47570_c0_g1_i13	B-12-9	B2-S	158.037	10.1175	84.0771	3.93644	1.20392	3.2697	0.00107663	0.0174797	PREDICTED: Setaria italica proteasome subunit beta type-6 (LOC101780396), mRNA
apomictic upregulated	TRINITY_DN44419_c0_g2_i1	B-12-9	B2-S	35.4611	1.29408	18.3776	5.32857	1.63009	3.26888	0.00107973	0.0175014	PREDICTED: Setaria italica desiccation-related protein PCC13-62 (LOC101771345), transcript variant X1, mRNA
apomictic upregulated	TRINITY_DN43372_c1_g2_i3	B-12-9	B2-S	20.8986	0	10.4493	6.19465	1.89511	3.26875	0.00108023	0.0175014	PREDICTED: Setaria italica NADH dehydrogenase [ubiquinone] iron-sulfur protein 6, mitochondrial (LOC101753431), mRNA
apomictic upregulated	TRINITY_DN48261_c1_g1_i3	B-12-9	B2-S	77.46	3.44672	40.4534	4.54068	1.38909	3.26881	0.00108002	0.0175014	PREDICTED: Setaria italica origin of replication complex subunit 1 (LOC101773091), transcript variant X1, mRNA
apomictic upregulated	TRINITY_DN45293_c2_g1_i2	B-12-9	B2-S	28.6765	0	14.3382	6.65206	2.0352	3.2685	0.00108119	0.0175085	PREDICTED: Setaria italica probable histone H2A.1 (LOC101755485), mRNA
apomictic upregulated	TRINITY_DN34673_c0_g1_i2	B-12-9	B2-S	256.204	32.2441	144.224	2.97454	0.910079	3.26844	0.00108142	0.0175085	PREDICTED: Setaria italica serine/threonine-protein kinase HT1 (LOC101781630), transcript variant X1, mRNA
apomictic upregulated	TRINITY_DN45745_c4_g2_i2	B-12-9	B2-S	34.8881	0	17.444	6.93435	2.12171	3.26828	0.00108204	0.0175124
apomictic upregulated	TRINITY_DN35078_c3_g1_i1	B-12-9	B2-S	29.2195	0.918546	15.069	4.67641	1.43102	3.26788	0.00108356	0.0175309	PREDICTED: Setaria italica luminal-binding protein 3 (LOC101775309), mRNA
apomictic upregulated	TRINITY_DN40436_c1_g1_i4	B-12-9	B2-S	16.6787	0	8.33937	5.86572	1.79573	3.26648	0.00108893	0.0176055	PREDICTED: Panicum hallii probable aldo-keto reductase 1 (LOC112895472), mRNA
apomictic upregulated	TRINITY_DN45219_c0_g1_i1	B-12-9	B2-S	33.1394	0	16.5697	6.85534	2.09891	3.26615	0.00109021	0.0176199	PREDICTED: Setaria italica zinc finger CCCH domain-containing protein 14 (LOC101785952), mRNA
apomictic upregulated	TRINITY_DN47156_c1_g2_i2	B-12-9	B2-S	23.342	0	11.671	6.35486	1.94599	3.26563	0.00109222	0.0176341	PREDICTED: Setaria italica polyadenylate-binding protein RBP45 (LOC101777517), mRNA
apomictic upregulated	TRINITY_DN49128_c2_g1_i13	B-12-9	B2-S	40.8333	0	20.4166	7.1592	2.19297	3.26461	0.00109614	0.0176912
apomictic upregulated	TRINITY_DN42370_c3_g1_i5	B-12-9	B2-S	125.693	0	62.8467	8.78262	2.69071	3.26406	0.00109829	0.0177198	PREDICTED: Panicum hallii SUMO-conjugating enzyme SCE1-like (LOC112900196), mRNA
apomictic upregulated	TRINITY_DN47600_c1_g2_i12	B-12-9	B2-S	33.8335	0	16.9168	6.89122	2.11251	3.26209	0.00110592	0.0178242	PREDICTED: Setaria italica probable protein transport Sec1a (LOC101781921), transcript variant X2, mRNA
apomictic upregulated	TRINITY_DN44704_c0_g2_i1	B-12-9	B2-S	61.8546	7.04274	34.4487	3.19752	0.9804	3.26145	0.00110845	0.0178588	PREDICTED: Setaria italica uncharacterized LOC101786827 (LOC101786827), transcript variant X3, mRNA
apomictic upregulated	TRINITY_DN42404_c2_g1_i4	B-12-9	B2-S	98.3507	0	49.1754	8.42794	2.58437	3.26112	0.00110972	0.0178731	PREDICTED: Setaria italica probable sphingolipid transporter spinster homolog 2 (LOC101776143), mRNA
apomictic upregulated	TRINITY_DN41195_c0_g2_i9	B-12-9	B2-S	18.9582	0	9.47909	6.0476	1.85452	3.261	0.0011102	0.0178746
apomictic upregulated	TRINITY_DN38612_c3_g1_i4	B-12-9	B2-S	349.198	22.7188	185.959	3.93112	1.20558	3.26077	0.00111111	0.017883	PREDICTED: Brachypodium distachyon dolichyl-diphosphooligosaccharide--protein glycosyltransferase subunit 4C (LOC104582357), mRNA
apomictic upregulated	TRINITY_DN47361_c0_g1_i7	B-12-9	B2-S	55.6602	4.62421	30.1422	3.73338	1.14536	3.25957	0.00111582	0.0179463	PREDICTED: Setaria italica calponin homology domain-containing protein DDB_G0272472 (LOC101784899), transcript variant X2, mRNA
apomictic upregulated	TRINITY_DN41910_c0_g1_i1	B-12-9	B2-S	75.6717	0	37.8358	8.04924	2.46996	3.25885	0.00111864	0.0179855	PREDICTED: Setaria italica diacylglycerol O-acyltransferase 3, cytosolic (LOC101768353), mRNA
apomictic upregulated	TRINITY_DN42292_c2_g1_i6	B-12-9	B2-S	73.4557	0	36.7278	8.00673	2.45742	3.25818	0.00112128	0.0180092	PREDICTED: Setaria italica protein KRTCAP2 homolog (LOC101759848), transcript variant X3, mRNA
apomictic upregulated	TRINITY_DN42538_c2_g2_i1	B-12-9	B2-S	351.995	44.1501	198.073	2.98793	0.917207	3.25764	0.00112344	0.0180314	PREDICTED: Setaria italica zinc finger CCCH domain-containing protein 40 (LOC101775662), mRNA
apomictic upregulated	TRINITY_DN39101_c0_g1_i1	B-12-9	B2-S	28.9643	0	14.4821	6.6661	2.04649	3.25734	0.00112463	0.0180443	PREDICTED: Setaria italica phosphoenolpyruvate carboxylase kinase 1 (LOC101753587), transcript variant X2, mRNA
apomictic upregulated	TRINITY_DN36412_c2_g2_i7	B-12-9	B2-S	84.0438	0	42.0219	8.20086	2.51802	3.25686	0.00112651	0.0180628
apomictic upregulated	TRINITY_DN44195_c0_g1_i2	B-12-9	B2-S	45.9462	2.42895	24.1876	4.36517	1.34031	3.25685	0.00112656	0.0180628
apomictic upregulated	TRINITY_DN44746_c3_g1_i9	B-12-9	B2-S	64.1071	1.67237	32.8897	5.45636	1.67579	3.25599	0.00112999	0.0180927	PREDICTED: Setaria italica protein AUXIN RESPONSE 4 (LOC101774160), mRNA
apomictic upregulated	TRINITY_DN47285_c1_g2_i1	B-12-9	B2-S	64.3143	1.41485	32.8646	5.35426	1.64484	3.25518	0.00113319	0.0181314
apomictic upregulated	TRINITY_DN44553_c0_g1_i1	B-12-9	B2-S	36.412	0	18.206	6.99289	2.14891	3.25415	0.0011373	0.0181847	PREDICTED: Panicum hallii pathogenesis-related protein 1-like (LOC112875672), mRNA
apomictic upregulated	TRINITY_DN42344_c1_g1_i3	B-12-9	B2-S	192.114	5.60977	98.862	5.1497	1.58255	3.25404	0.00113775	0.0181848	PREDICTED: Setaria italica polygalacturonase QRT3 (LOC101775748), mRNA
apomictic upregulated	TRINITY_DN46396_c0_g1_i2	B-12-9	B2-S	61.4778	2.42895	31.9534	4.76696	1.4651	3.25369	0.00113918	0.018196	PREDICTED: Setaria italica uncharacterized LOC101780898 (LOC101780898), mRNA
apomictic upregulated	TRINITY_DN48538_c0_g1_i2	B-12-9	B2-S	16.5979	0	8.29896	5.86329	1.80232	3.25319	0.00114118	0.0182152	PREDICTED: Setaria italica hydroxyproline O-galactosyltransferase GALT2 (LOC101780385), mRNA
apomictic upregulated	TRINITY_DN45943_c0_g1_i1	B-12-9	B2-S	35.0467	1.29408	18.1704	5.31085	1.63281	3.25258	0.00114362	0.0182416	PREDICTED: Setaria italica mitochondrial import inner membrane translocase subunit TIM23-2 (LOC101774473), mRNA
apomictic upregulated	TRINITY_DN30893_c0_g1_i1	B-12-9	B2-S	28.535	0.180085	14.3576	5.96467	1.8355	3.24962	0.0011556	0.0184011	PREDICTED: Setaria italica villin-3-like (LOC101756620), mRNA
apomictic upregulated	TRINITY_DN44047_c2_g1_i10	B-12-9	B2-S	48.1391	2.21262	25.1758	4.50433	1.38657	3.24854	0.00115999	0.0184584	PREDICTED: Setaria italica cytoplasmic 60S subunit biogenesis factor REI1 homolog 1 (LOC101781480), mRNA
apomictic upregulated	TRINITY_DN34916_c2_g1_i3	B-12-9	B2-S	75.1283	0	37.5642	8.0396	2.47499	3.24833	0.00116083	0.0184653	PREDICTED: Setaria italica 40S ribosomal protein S16 (LOC101771042), mRNA
apomictic upregulated	TRINITY_DN49024_c3_g1_i1	B-12-9	B2-S	94.4208	0	47.2104	8.36985	2.57709	3.2478	0.00116303	0.018494	PREDICTED: Setaria italica cellulose synthase-like protein D4 (LOC101778906), mRNA
apomictic upregulated	TRINITY_DN33909_c0_g1_i4	B-12-9	B2-S	229.291	25.6792	127.485	3.14695	0.969204	3.24695	0.0011665	0.0185238	PREDICTED: Setaria italica transcription initiation factor TFIID subunit 13 (LOC101770036), mRNA
apomictic upregulated	TRINITY_DN41714_c0_g1_i3	B-12-9	B2-S	91.8354	0	45.9177	8.32882	2.56509	3.24699	0.00116634	0.0185238	PREDICTED: Setaria italica uncharacterized LOC101758381 (LOC101758381), transcript variant X1, mRNA
apomictic upregulated	TRINITY_DN44749_c2_g1_i10	B-12-9	B2-S	34.139	0	17.0695	6.89916	2.1247	3.24713	0.00116577	0.0185238	PREDICTED: Setaria italica uncharacterized LOC101768196 (LOC101768196), transcript variant X3, mRNA
apomictic upregulated	TRINITY_DN46524_c0_g1_i15	B-12-9	B2-S	71.0651	0	35.5325	7.95895	2.45306	3.2445	0.00117656	0.0186644	PREDICTED: Setaria italica phosphopantetheine adenylyltransferase 1 (LOC101762227), mRNA
apomictic upregulated	TRINITY_DN46909_c0_g1_i4	B-12-9	B2-S	20.4221	0.647038	10.5346	5.38869	1.66153	3.2432	0.00118196	0.0187436	PREDICTED: Sorghum bicolor F-box/FBD/LRR-repeat protein At1g13570 (LOC8086401), mRNA
apomictic upregulated	TRINITY_DN44782_c1_g3_i1	B-12-9	B2-S	28.5927	0.378292	14.4855	5.86933	1.80982	3.24305	0.00118256	0.018746	PREDICTED: Setaria italica tRNA pseudouridine synthase A, mitochondrial (LOC101773698), mRNA
apomictic upregulated	TRINITY_DN48013_c1_g3_i4	B-12-9	B2-S	31.2763	0.827122	16.0517	5.43678	1.6766	3.24273	0.00118389	0.018755	PREDICTED: Setaria italica uncharacterized protein ycf45 (LOC101775766), mRNA
apomictic upregulated	TRINITY_DN42511_c1_g3_i1	B-12-9	B2-S	328.447	81.0015	204.724	2.01806	0.622406	3.24235	0.00118548	0.0187738	PREDICTED: Setaria italica adenosylhomocysteinase (LOC101776126), mRNA
apomictic upregulated	TRINITY_DN39053_c0_g2_i2	B-12-9	B2-S	73.0771	0.827122	36.9521	6.66919	2.05702	3.24216	0.00118627	0.0187799
apomictic upregulated	TRINITY_DN41015_c0_g2_i3	B-12-9	B2-S	20.9393	0.360169	10.6498	5.02103	1.5488	3.24189	0.00118739	0.0187912
apomictic upregulated	TRINITY_DN39367_c0_g1_i7	B-12-9	B2-S	79.1649	3.83609	41.5005	4.43355	1.36909	3.23831	0.00120241	0.0190004	PREDICTED: Setaria italica multiple organellar RNA editing factor 9, chloroplastic (LOC101767499), mRNA
apomictic upregulated	TRINITY_DN36697_c0_g1_i1	B-12-9	B2-S	36.5357	0.180085	18.3579	6.32606	1.95378	3.23786	0.00120432	0.0190202	PREDICTED: Setaria italica uncharacterized protein At2g39795, mitochondrial (LOC101767210), mRNA
apomictic upregulated	TRINITY_DN37365_c0_g2_i1	B-12-9	B2-S	29.1195	0.378292	14.7489	5.8937	1.82103	3.23646	0.00121021	0.0191002	PREDICTED: Setaria italica nascent polypeptide-associated complex subunit alpha-like protein 1 (LOC101780920), mRNA
apomictic upregulated	TRINITY_DN44751_c0_g3_i2	B-12-9	B2-S	31.9899	0	15.995	6.8114	2.10528	3.2354	0.00121474	0.0191652	PREDICTED: Setaria italica oligopeptide transporter 3 (LOC101758078), mRNA
apomictic upregulated	TRINITY_DN38990_c0_g2_i2	B-12-9	B2-S	77.5452	0.514425	39.0298	7.28442	2.25229	3.23423	0.0012197	0.0192081	PREDICTED: Setaria italica probable peroxygenase 5 (LOC101773504), mRNA
apomictic upregulated	TRINITY_DN36188_c3_g1_i1	B-12-9	B2-S	50.6416	0.892717	25.7672	5.87081	1.81527	3.23413	0.00122015	0.0192081	PREDICTED: Setaria italica uncharacterized LOC101762298 (LOC101762298), mRNA
apomictic upregulated	TRINITY_DN41632_c2_g1_i1	B-12-9	B2-S	174.719	19.4104	97.0645	3.21037	0.992752	3.2338	0.00122153	0.0192145	PREDICTED: Setaria italica probable transcription factor MYB58 (LOC101759143), mRNA
apomictic upregulated	TRINITY_DN40279_c0_g1_i1	B-12-9	B2-S	29.3921	0	14.6961	6.68453	2.06716	3.23368	0.00122207	0.0192155	PREDICTED: Setaria italica pentatricopeptide repeat-containing protein At1g74600, chloroplastic (LOC101775463), transcript variant X3, mRNA
apomictic upregulated	TRINITY_DN31719_c0_g2_i1	B-12-9	B2-S	30.1046	0.756584	15.4306	5.18088	1.60229	3.23343	0.00122313	0.0192257
apomictic upregulated	TRINITY_DN44699_c0_g1_i3	B-12-9	B2-S	506.448	82.3118	294.38	2.62922	0.813398	3.23239	0.0012276	0.0192829	PREDICTED: Panicum hallii protein HGV2 (LOC112882626), mRNA
apomictic upregulated	TRINITY_DN46056_c1_g1_i1	B-12-9	B2-S	24.938	0	12.469	6.45154	1.99604	3.23217	0.00122852	0.0192853	PREDICTED: Setaria italica valine--tRNA ligase, chloroplastic/mitochondrial 2 (LOC101754391), transcript variant X2, mRNA
apomictic upregulated	TRINITY_DN48598_c2_g1_i3	B-12-9	B2-S	23.5337	0	11.7668	6.35966	1.96762	3.23216	0.00122859	0.0192853	PREDICTED: Setaria italica vesicle-associated protein 4-2 (LOC101783846), mRNA
apomictic upregulated	TRINITY_DN37062_c0_g1_i5	B-12-9	B2-S	30.016	0.360169	15.1881	5.56764	1.72276	3.23182	0.00123004	0.0192885	PREDICTED: Setaria italica protein NRT1/ PTR FAMILY 5.10-like (LOC111256589), transcript variant X2, mRNA
apomictic upregulated	TRINITY_DN48643_c1_g2_i1	B-12-9	B2-S	158.895	8.20288	83.5492	4.20491	1.30109	3.23182	0.00123003	0.0192885	PREDICTED: Setaria italica protein NUCLEAR FUSION DEFECTIVE 2 (LOC101767698), mRNA
apomictic upregulated	TRINITY_DN39368_c0_g2_i2	B-12-9	B2-S	25.3547	0	12.6773	6.46793	2.00143	3.23165	0.00123078	0.0192937
apomictic upregulated	TRINITY_DN44713_c0_g1_i1	B-12-9	B2-S	165.342	3.00978	84.1757	5.70195	1.76464	3.23123	0.0012326	0.0193089	PREDICTED: Setaria italica uncharacterized LOC101757635 (LOC101757635), transcript variant X2, mRNA
apomictic upregulated	TRINITY_DN46802_c0_g2_i10	B-12-9	B2-S	23.7183	0	11.8591	6.37077	1.97168	3.23114	0.00123297	0.0193089	PREDICTED: Setaria italica uncharacterized LOC101785075 (LOC101785075), mRNA
apomictic upregulated	TRINITY_DN48863_c1_g1_i1	B-12-9	B2-S	27.6873	0	13.8437	6.59626	2.04167	3.23081	0.0012344	0.0193178	PREDICTED: Setaria italica kinesin-like protein KIN-14I (LOC101786417), mRNA
apomictic upregulated	TRINITY_DN33411_c3_g2_i2	B-12-9	B2-S	71.4705	0.378292	35.9244	7.16885	2.21884	3.2309	0.00123402	0.0193178
apomictic upregulated	TRINITY_DN40589_c0_g4_i1	B-12-9	B2-S	21.869	0	10.9345	6.25791	1.9376	3.22972	0.00123912	0.0193496	PREDICTED: Setaria italica 60S ribosomal protein L7-3 (LOC101757215), mRNA
apomictic upregulated	TRINITY_DN37824_c1_g1_i1	B-12-9	B2-S	76.9593	0.514425	38.7369	7.27331	2.25196	3.22977	0.0012389	0.0193496	PREDICTED: Setaria italica glycine-rich protein 23-like (LOC101784298), mRNA
apomictic upregulated	TRINITY_DN45902_c2_g1_i3	B-12-9	B2-S	63.8146	0	31.9073	7.80353	2.4162	3.22966	0.00123936	0.0193496	PREDICTED: Setaria italica zinc finger protein HD1 (LOC101765310), mRNA
apomictic upregulated	TRINITY_DN28966_c0_g1_i1	B-12-9	B2-S	137.47	2.45554	69.9626	5.94566	1.84086	3.22983	0.00123865	0.0193496
apomictic upregulated	TRINITY_DN35415_c2_g4_i2	B-12-9	B2-S	127.78	0	63.8899	8.80539	2.72634	3.22975	0.001239	0.0193496
apomictic upregulated	TRINITY_DN11841_c0_g1_i1	B-12-9	B2-S	30.6495	0	15.3247	6.74975	2.09005	3.22948	0.00124017	0.0193506
apomictic upregulated	TRINITY_DN31429_c0_g1_i3	B-12-9	B2-S	86.3078	0	43.1539	8.23931	2.5513	3.22946	0.00124026	0.0193506
apomictic upregulated	TRINITY_DN44993_c1_g1_i4	B-12-9	B2-S	19.3887	0	9.69437	6.08004	1.88345	3.22813	0.00124602	0.0194274	PREDICTED: Setaria italica receptor homology region, transmembrane domain- and RING domain-containing protein 1 (LOC101754426), transcript variant X1, mRNA
apomictic upregulated	TRINITY_DN45876_c0_g2_i1	B-12-9	B2-S	19.876	0.647038	10.2615	5.35033	1.65748	3.22799	0.00124662	0.0194302	PREDICTED: Setaria italica probable E3 ubiquitin-protein ligase XBOS35 (LOC101754245), transcript variant X6, mRNA
apomictic upregulated	TRINITY_DN35095_c1_g1_i5	B-12-9	B2-S	22.8638	0	11.4319	6.32808	1.96049	3.2278	0.00124745	0.0194366	PREDICTED: Setaria italica histone H3-like centromeric protein CSE4 (LOC101759142), mRNA
apomictic upregulated	TRINITY_DN39305_c1_g1_i4	B-12-9	B2-S	124.015	4.3413	64.1781	4.80883	1.48989	3.22763	0.00124819	0.0194385	PREDICTED: Setaria italica metallothionein-like protein 2A (LOC101779360), mRNA
apomictic upregulated	TRINITY_DN42455_c1_g1_i4	B-12-9	B2-S	70.0227	0	35.0113	7.93804	2.45944	3.22758	0.00124841	0.0194385	PREDICTED: Setaria italica serine--tRNA ligase (LOC101756760), transcript variant X2, mRNA
apomictic upregulated	TRINITY_DN29518_c0_g1_i1	B-12-9	B2-S	37.4246	0	18.7123	7.03264	2.17931	3.227	0.00125097	0.0194654	Oryza sativa Indica Group cultivar Shuhui498 chromosome 12 sequence
apomictic upregulated	TRINITY_DN45833_c0_g4_i2	B-12-9	B2-S	106.24	0.378292	53.3092	7.73342	2.3966	3.22683	0.0012517	0.0194701	PREDICTED: Setaria italica uncharacterized LOC101785138 (LOC101785138), mRNA
apomictic upregulated	TRINITY_DN42612_c0_g4_i1	B-12-9	B2-S	42.8172	1.54328	22.1803	4.95648	1.53612	3.22663	0.00125259	0.0194734
apomictic upregulated	TRINITY_DN49582_c8_g2_i3	B-12-9	B2-S	32.5143	0	16.2572	6.82959	2.1182	3.22425	0.00126305	0.0196072	PREDICTED: Setaria italica putative disease resistance protein RGA3 (LOC101783043), transcript variant X6, mRNA
apomictic upregulated	TRINITY_DN41774_c0_g1_i2	B-12-9	B2-S	55.0431	0	27.5216	7.59138	2.35461	3.22405	0.00126393	0.0196126	PREDICTED: Setaria italica uncharacterized LOC101783210 (LOC101783210), mRNA
apomictic upregulated	TRINITY_DN43109_c2_g3_i8	B-12-9	B2-S	24.8141	0	12.4071	6.44394	1.9994	3.22294	0.00126884	0.0196774	PREDICTED: Setaria italica uncharacterized LOC101753026 (LOC101753026), mRNA
apomictic upregulated	TRINITY_DN41363_c5_g2_i1	B-12-9	B2-S	112.686	18.9266	65.8065	2.59003	0.80405	3.22123	0.00127643	0.0197819
apomictic upregulated	TRINITY_DN40322_c1_g1_i5	B-12-9	B2-S	56.1406	0	28.0703	7.62037	2.36652	3.22007	0.00128157	0.0198417	PREDICTED: Setaria italica upstream activation factor subunit spp27 (LOC101762425), mRNA
apomictic upregulated	TRINITY_DN38526_c0_g1_i2	B-12-9	B2-S	24.3276	0	12.1638	6.40829	1.99007	3.22014	0.00128127	0.0198417
apomictic upregulated	TRINITY_DN37945_c0_g2_i1	B-12-9	B2-S	38.126	0	19.063	7.06382	2.19375	3.21998	0.00128201	0.0198418	PREDICTED: Setaria italica methyl-CpG-binding domain-containing protein 11 (LOC101775385), mRNA
apomictic upregulated	TRINITY_DN15188_c0_g1_i1	B-12-9	B2-S	64.5653	1.16146	32.8634	6.12116	1.90116	3.2197	0.00128324	0.0198543
apomictic upregulated	TRINITY_DN45034_c4_g4_i2	B-12-9	B2-S	22.1392	0	11.0696	6.28037	1.95083	3.21933	0.00128489	0.0198732
apomictic upregulated	TRINITY_DN48037_c0_g1_i3	B-12-9	B2-S	28.6082	1.96552	15.2869	3.90313	1.21268	3.21858	0.00128826	0.019909	PREDICTED: Setaria italica DExH-box ATP-dependent RNA helicase DExH3 (LOC101771893), mRNA
apomictic upregulated	TRINITY_DN38189_c0_g2_i3	B-12-9	B2-S	99.7139	0	49.857	8.44837	2.62479	3.21868	0.00128782	0.019909	PREDICTED: Setaria italica uncharacterized LOC101754068 (LOC101754068), mRNA
apomictic upregulated	TRINITY_DN39774_c1_g7_i1	B-12-9	B2-S	60.446	0	30.223	7.72702	2.40115	3.21805	0.00129066	0.0199292	PREDICTED: Sorghum bicolor peroxisomal (S)-2-hydroxy-acid oxidase GLO1 (LOC8083916), transcript variant X2, mRNA
apomictic upregulated	TRINITY_DN46156_c0_g3_i1	B-12-9	B2-S	20.7783	0	10.3891	6.18117	1.92074	3.21812	0.00129032	0.0199292
apomictic upregulated	TRINITY_DN33027_c3_g1_i5	B-12-9	B2-S	82.3994	0	41.1997	8.17335	2.54108	3.21649	0.00129771	0.0200247	PREDICTED: Setaria italica dormancy-associated protein homolog 3 (LOC101781340), mRNA
apomictic upregulated	TRINITY_DN37708_c3_g1_i3	B-12-9	B2-S	27.6479	0	13.8239	6.59619	2.05084	3.21634	0.00129838	0.0200284	PREDICTED: Setaria italica hydroxyproline O-galactosyltransferase GALT5 (LOC101784330), mRNA
apomictic upregulated	TRINITY_DN32836_c1_g1_i3	B-12-9	B2-S	22.407	0	11.2035	6.29551	1.9578	3.2156	0.00130171	0.020073	PREDICTED: Setaria italica TATA box-binding protein-associated factor RNA polymerase I subunit B (LOC101758025), transcript variant X3, mRNA
apomictic upregulated	TRINITY_DN40500_c0_g3_i1	B-12-9	B2-S	30.7709	0	15.3855	6.75523	2.10113	3.21505	0.00130423	0.0200996
apomictic upregulated	TRINITY_DN37205_c1_g3_i4	B-12-9	B2-S	93.2348	2.16101	47.6979	5.23034	1.627	3.21471	0.00130575	0.0201153	PREDICTED: Setaria italica ethylene-responsive transcription factor 8 (LOC101763218), mRNA
apomictic upregulated	TRINITY_DN43668_c1_g1_i2	B-12-9	B2-S	22.1013	0	11.0506	6.27789	1.95292	3.21462	0.00130619	0.0201154	PREDICTED: Setaria italica dehydrin COR410 (LOC101775984), mRNA
apomictic upregulated	TRINITY_DN49388_c1_g1_i4	B-12-9	B2-S	67.3998	2.91679	35.1583	4.54953	1.41538	3.21436	0.00130737	0.0201269	Cenchrus ciliaris voucher 13410 putative kinase-interacting protein 1 (Kip1) mRNA, complete cds
apomictic upregulated	TRINITY_DN44899_c1_g1_i4	B-12-9	B2-S	83.5603	0	41.7801	8.1925	2.54894	3.21408	0.00130863	0.0201315	PREDICTED: Setaria italica carbonic anhydrase, chloroplastic (LOC105914477), mRNA
apomictic upregulated	TRINITY_DN44567_c0_g3_i1	B-12-9	B2-S	88.1085	1.02885	44.5687	6.5391	2.03462	3.21391	0.0013094	0.0201315	PREDICTED: Setaria italica serine/arginine-rich splicing factor SC35 (LOC101766691), mRNA
apomictic upregulated	TRINITY_DN15351_c0_g1_i1	B-12-9	B2-S	35.5189	0	17.7594	6.95654	2.16492	3.2133	0.00131218	0.0201674
apomictic upregulated	TRINITY_DN36048_c0_g1_i17	B-12-9	B2-S	91.0685	0	45.5343	8.31801	2.58876	3.21313	0.00131298	0.0201713
apomictic upregulated	TRINITY_DN38441_c4_g1_i1	B-12-9	B2-S	61.9639	0	30.9819	7.76263	2.41614	3.21282	0.00131437	0.0201811	PREDICTED: Setaria italica uncharacterized LOC101777715 (LOC101777715), mRNA
apomictic upregulated	TRINITY_DN39418_c3_g1_i2	B-12-9	B2-S	220.2	18.6159	119.408	3.56052	1.10872	3.2114	0.00132092	0.0202682	PREDICTED: Setaria italica 60S ribosomal protein L11 (LOC101754614), mRNA
apomictic upregulated	TRINITY_DN49166_c1_g2_i4	B-12-9	B2-S	59.8938	0.180085	30.0369	7.04021	2.19301	3.21029	0.00132599	0.0203155	PREDICTED: Setaria italica diacylglycerol O-acyltransferase 2D (LOC101778980), mRNA
apomictic upregulated	TRINITY_DN48155_c0_g1_i1	B-12-9	B2-S	74.1266	0	37.0633	8.02041	2.49845	3.21016	0.00132663	0.0203155	PREDICTED: Setaria italica proteasome activator subunit 4 (LOC101759999), mRNA
apomictic upregulated	TRINITY_DN45785_c0_g2_i7	B-12-9	B2-S	151.154	3.08655	77.1202	5.6709	1.76673	3.20983	0.00132816	0.0203255	PREDICTED: Setaria italica uncharacterized LOC101759710 (LOC101759710), mRNA
apomictic upregulated	TRINITY_DN32901_c1_g3_i1	B-12-9	B2-S	17.4247	0	8.71233	5.92873	1.84751	3.20905	0.00133177	0.0203589	PREDICTED: Setaria italica DEAD-box ATP-dependent RNA helicase 52B (LOC101781659), transcript variant X2, mRNA
apomictic upregulated	TRINITY_DN42633_c1_g1_i1	B-12-9	B2-S	331.592	59.9498	195.771	2.46686	0.76875	3.20892	0.00133234	0.0203589	PREDICTED: Setaria italica mitochondrial carnitine/acylcarnitine carrier-like protein (LOC101777987), mRNA
apomictic upregulated	TRINITY_DN33247_c1_g2_i1	B-12-9	B2-S	283.702	28.3607	156.031	3.32715	1.03686	3.20887	0.00133258	0.0203589	PREDICTED: Setaria italica peptidyl-prolyl cis-trans isomerase FKBP12 (LOC101765184), mRNA
apomictic upregulated	TRINITY_DN48730_c1_g2_i2	B-12-9	B2-S	81.0541	0	40.527	8.14942	2.54021	3.20817	0.00133582	0.020389	PREDICTED: Setaria italica alternative NAD(P)H-ubiquinone oxidoreductase C1, chloroplastic/mitochondrial (LOC101767448), transcript variant X2, mRNA
apomictic upregulated	TRINITY_DN39888_c0_g1_i6	B-12-9	B2-S	62.1122	0	31.0561	7.76611	2.42105	3.20775	0.00133778	0.0204018	PREDICTED: Setaria italica cyclin-dependent kinase inhibitor 1 (LOC101770743), mRNA
apomictic upregulated	TRINITY_DN49004_c1_g1_i7	B-12-9	B2-S	189.331	18.5783	103.955	3.36777	1.0499	3.20772	0.00133794	0.0204018	PREDICTED: Setaria italica phospholipase A-2-activating protein (LOC101767650), mRNA
apomictic upregulated	TRINITY_DN46263_c1_g2_i3	B-12-9	B2-S	105.088	4.10978	54.5987	4.77962	1.49004	3.20771	0.00133798	0.0204018	PREDICTED: Setaria italica U-box domain-containing protein 39 (LOC101780058), mRNA
apomictic upregulated	TRINITY_DN33667_c0_g1_i1	B-12-9	B2-S	132.818	0.900423	66.8593	6.91973	2.15736	3.2075	0.00133894	0.0204097	PREDICTED: Setaria italica zinc finger BED domain-containing protein RICESLEEPER 2 (LOC105914496), transcript variant X2, mRNA
apomictic upregulated	TRINITY_DN40971_c0_g1_i2	B-12-9	B2-S	79.343	0	39.6715	8.1193	2.53143	3.2074	0.00133943	0.0204104	PREDICTED: Setaria italica GEM-like protein 5 (LOC101756330), mRNA
apomictic upregulated	TRINITY_DN40862_c0_g3_i1	B-12-9	B2-S	36.1001	1.4588	18.7795	4.34832	1.35578	3.20724	0.00134015	0.0204147	PREDICTED: Setaria italica ribonuclease 1 (LOC101772473), mRNA
apomictic upregulated	TRINITY_DN42612_c0_g1_i1	B-12-9	B2-S	46.9938	0	23.4969	7.36234	2.29583	3.20683	0.00134207	0.0204373	PREDICTED: Setaria italica probable E3 ubiquitin-protein ligase RHA1A (LOC101762343), mRNA
apomictic upregulated	TRINITY_DN32824_c3_g1_i2	B-12-9	B2-S	42.6267	0.720338	21.6735	5.43787	1.69645	3.20545	0.00134853	0.0205222
apomictic upregulated	TRINITY_DN45241_c0_g1_i3	B-12-9	B2-S	74.2427	0	37.1214	8.02166	2.503	3.20482	0.00135149	0.020547	PREDICTED: Setaria italica GTP-binding protein BRASSINAZOLE INSENSITIVE PALE GREEN 2, chloroplastic (LOC101752916), mRNA
apomictic upregulated	TRINITY_DN45111_c3_g1_i1	B-12-9	B2-S	18.0461	0	9.02303	5.982	1.86712	3.20387	0.00135595	0.0205878	PREDICTED: Panicum hallii uncharacterized LOC112887982 (LOC112887982), mRNA
apomictic upregulated	TRINITY_DN48453_c1_g1_i4	B-12-9	B2-S	74.6375	1.02885	37.8332	6.31346	1.97052	3.20396	0.00135553	0.0205878	PREDICTED: Setaria italica DNA repair protein RAD5B (LOC101786650), mRNA
apomictic upregulated	TRINITY_DN37880_c0_g1_i2	B-12-9	B2-S	41.2678	0.647038	20.9574	6.38164	1.99185	3.20388	0.0013559	0.0205878
apomictic upregulated	TRINITY_DN29579_c0_g1_i1	B-12-9	B2-S	28.1179	2.41435	15.2661	3.63562	1.13485	3.2036	0.0013572	0.0206
apomictic upregulated	TRINITY_DN43635_c0_g2_i1	B-12-9	B2-S	257.545	5.29609	131.421	5.58839	1.74466	3.20315	0.00135935	0.0206259	PREDICTED: Setaria italica autophagy-related protein 9 (LOC101785364), mRNA
apomictic upregulated	TRINITY_DN47152_c0_g1_i5	B-12-9	B2-S	20.2814	0	10.1407	6.15136	1.92058	3.20286	0.00136068	0.0206393	PREDICTED: Setaria italica uncharacterized LOC101778793 (LOC101778793), transcript variant X1, mRNA
apomictic upregulated	TRINITY_DN48393_c0_g3_i3	B-12-9	B2-S	31.0663	0.180085	15.6232	6.08516	1.90026	3.20228	0.00136344	0.0206677
apomictic upregulated	TRINITY_DN40123_c0_g1_i1	B-12-9	B2-S	103.449	1.89146	52.6703	5.74482	1.79425	3.2018	0.00136573	0.0206956	PREDICTED: Setaria italica 4-coumarate--CoA ligase-like 3 (LOC101757683), mRNA
apomictic upregulated	TRINITY_DN41426_c0_g1_i19	B-12-9	B2-S	157.359	0.180085	78.7695	9.34319	2.91896	3.20086	0.00137016	0.0207492	PREDICTED: Setaria italica trafficking protein particle complex subunit 13 (LOC101773358), mRNA
apomictic upregulated	TRINITY_DN37305_c1_g1_i4	B-12-9	B2-S	15.2068	0	7.6034	5.73912	1.79339	3.20015	0.00137355	0.0207869	PREDICTED: Setaria italica probable phosphoribosylformylglycinamidine synthase, chloroplastic/mitochondrial (LOC101768779), mRNA
apomictic upregulated	TRINITY_DN40273_c0_g1_i12	B-12-9	B2-S	70.1276	0	35.0638	7.94019	2.48121	3.20013	0.00137366	0.0207869	PREDICTED: Setaria italica uncharacterized LOC101774859 (LOC101774859), mRNA
apomictic upregulated	TRINITY_DN42845_c1_g2_i2	B-12-9	B2-S	41.5701	0	20.7851	7.18748	2.24641	3.19955	0.00137644	0.0208016	PREDICTED: Sorghum bicolor uncharacterized LOC8080054 (LOC8080054), mRNA
apomictic upregulated	TRINITY_DN46808_c0_g3_i6	B-12-9	B2-S	14.8492	0	7.4246	5.69828	1.78122	3.19909	0.00137863	0.0208231	PREDICTED: Setaria italica scarecrow-like protein 3 (LOC105914801), mRNA
apomictic upregulated	TRINITY_DN47252_c2_g1_i2	B-12-9	B2-S	17.6445	0	8.82223	5.95292	1.8612	3.19842	0.00138181	0.0208258	PREDICTED: Panicum hallii uncharacterized LOC112872539 (LOC112872539), mRNA
apomictic upregulated	TRINITY_DN35936_c1_g1_i1	B-12-9	B2-S	39.2893	0.360169	19.8247	5.96189	1.8637	3.19896	0.00137927	0.0208258
apomictic upregulated	TRINITY_DN39552_c2_g2_i4	B-12-9	B2-S	454.033	102.403	278.218	2.15092	0.672595	3.19795	0.0013841	0.0208378	PREDICTED: Setaria italica exosome complex component RRP42 (LOC101781960), transcript variant X2, mRNA
apomictic upregulated	TRINITY_DN43218_c2_g2_i2	B-12-9	B2-S	24.9302	0.378292	12.6542	5.67115	1.77389	3.19701	0.00138862	0.0208833	PREDICTED: Setaria italica uncharacterized LOC101761160 (LOC101761160), mRNA
apomictic upregulated	TRINITY_DN46847_c1_g1_i3	B-12-9	B2-S	63.1948	5.18183	34.1883	3.64233	1.13935	3.19685	0.00138937	0.0208833
apomictic upregulated	TRINITY_DN47653_c1_g1_i1	B-12-9	B2-S	89.6627	9.88009	49.7714	3.24111	1.01388	3.19673	0.00138996	0.0208854	PREDICTED: Setaria italica uncharacterized LOC101754072 (LOC101754072), mRNA
apomictic upregulated	TRINITY_DN40134_c2_g3_i2	B-12-9	B2-S	22.7604	0	11.3802	6.31847	1.97677	3.19635	0.00139177	0.0208923	PREDICTED: Setaria italica ricin B-like lectin R40G2 (LOC101758196), mRNA
apomictic upregulated	TRINITY_DN47820_c0_g1_i11	B-12-9	B2-S	86.2763	0	43.1381	8.23971	2.57898	3.19495	0.00139855	0.0209738	PREDICTED: Setaria italica transcription factor DIVARICATA (LOC101764484), mRNA
apomictic upregulated	TRINITY_DN42651_c0_g1_i2	B-12-9	B2-S	36.3063	0	18.1531	6.9894	2.18837	3.19389	0.00140371	0.0210324	PREDICTED: Setaria italica GDSL esterase/lipase At2g42990 (LOC101753452), transcript variant X1, mRNA
apomictic upregulated	TRINITY_DN40818_c0_g1_i2	B-12-9	B2-S	70.8147	13.0474	41.931	2.45678	0.769244	3.19375	0.00140435	0.0210324	PREDICTED: Setaria italica histone H2B.2 (LOC101764262), mRNA
apomictic upregulated	TRINITY_DN44662_c1_g1_i2	B-12-9	B2-S	84.2733	3.10258	43.6879	4.92498	1.5421	3.19368	0.00140473	0.0210324	PREDICTED: Setaria italica lysine-specific demethylase JMJ705-like (LOC111256797), mRNA
apomictic upregulated	TRINITY_DN37482_c2_g1_i3	B-12-9	B2-S	82.8962	0	41.4481	8.18234	2.56284	3.19268	0.00140958	0.0210982
apomictic upregulated	TRINITY_DN43555_c3_g1_i9	B-12-9	B2-S	50.3883	0.540254	25.4643	5.98857	1.87585	3.19246	0.00141066	0.0211075	PREDICTED: Panicum hallii macrophage migration inhibitory factor homolog (LOC112903441), transcript variant X1, mRNA
apomictic upregulated	TRINITY_DN33394_c0_g1_i1	B-12-9	B2-S	164.77	12.2592	88.5144	3.75527	1.17727	3.18981	0.00142365	0.0212746
apomictic upregulated	TRINITY_DN40372_c0_g1_i1	B-12-9	B2-S	36.2721	0	18.136	6.99124	2.19199	3.18945	0.00142543	0.0212921	PREDICTED: Setaria italica uncharacterized LOC101771421 (LOC101771421), mRNA
apomictic upregulated	TRINITY_DN43460_c0_g1_i4	B-12-9	B2-S	60.6208	0	30.3104	7.7313	2.42474	3.1885	0.00143013	0.0213369	PREDICTED: Setaria italica protein RBL (LOC101769148), mRNA
apomictic upregulated	TRINITY_DN38969_c0_g1_i4	B-12-9	B2-S	34.1944	0	17.0972	6.9068	2.16608	3.18861	0.00142956	0.0213369	PREDICTED: Setaria italica pyrophosphate-energized vacuolar membrane proton pump (LOC101761609), mRNA
apomictic upregulated	TRINITY_DN38232_c3_g3_i4	B-12-9	B2-S	122.763	0	61.3817	8.74746	2.74375	3.18814	0.00143193	0.0213569	PREDICTED: Setaria italica arabinosyltransferase RRA3 (LOC101778869), mRNA
apomictic upregulated	TRINITY_DN48061_c0_g3_i1	B-12-9	B2-S	28.2866	0.540254	14.4134	5.10815	1.60231	3.18798	0.00143269	0.0213614
apomictic upregulated	TRINITY_DN43917_c0_g1_i1	B-12-9	B2-S	123.415	7.06439	65.2395	4.17083	1.30886	3.18662	0.00143945	0.0214483	PREDICTED: Setaria italica phosphatidylinositol 4-kinase alpha 1 (LOC101759858), transcript variant X1, mRNA
apomictic upregulated	TRINITY_DN43651_c1_g1_i1	B-12-9	B2-S	28.9033	0.647038	14.7751	5.87838	1.84526	3.18566	0.00144426	0.0215063	PREDICTED: Setaria italica uncharacterized LOC101759594 (LOC101759594), transcript variant X2, mRNA
apomictic upregulated	TRINITY_DN44966_c0_g2_i6	B-12-9	B2-S	75.9746	5.4988	40.7367	3.87302	1.21606	3.1849	0.00144802	0.0215553	PREDICTED: Setaria italica UDP-N-acetylglucosamine--dolichyl-phosphate N-acetylglucosaminephosphotransferase (LOC101775894), mRNA
apomictic upregulated	TRINITY_DN47808_c1_g1_i8	B-12-9	B2-S	193.591	0.756584	97.1737	7.81546	2.45475	3.18381	0.00145351	0.0216163	PREDICTED: Panicum hallii tubulin alpha-1 chain (LOC112872568), mRNA
apomictic upregulated	TRINITY_DN35095_c1_g1_i8	B-12-9	B2-S	57.0027	0	28.5013	7.64226	2.40113	3.18278	0.0014587	0.021645	PREDICTED: Panicum hallii histone H3.2 (LOC112894176), mRNA
apomictic upregulated	TRINITY_DN34242_c0_g1_i1	B-12-9	B2-S	15.4465	0.514425	7.98048	4.98937	1.56746	3.1831	0.0014571	0.021645	PREDICTED: Panicum hallii histone H3.2 (LOC112899252), mRNA
apomictic upregulated	TRINITY_DN40382_c0_g1_i5	B-12-9	B2-S	16.9699	0	8.48493	5.89552	1.85229	3.18283	0.00145843	0.021645	PREDICTED: Setaria italica uncharacterized LOC101762814 (LOC101762814), mRNA
apomictic upregulated	TRINITY_DN29452_c0_g1_i3	B-12-9	B2-S	16.6768	0	8.33841	5.87323	1.8453	3.1828	0.00145858	0.021645	PREDICTED: Setaria italica WAT1-related protein At5g64700 (LOC101755962), transcript variant X2, mRNA
apomictic upregulated	TRINITY_DN45034_c4_g3_i2	B-12-9	B2-S	18.5085	0	9.25427	6.02406	1.89246	3.1832	0.00145657	0.021645
apomictic upregulated	TRINITY_DN39384_c0_g1_i2	B-12-9	B2-S	15.2167	0.378292	7.79748	4.97582	1.56356	3.18236	0.00146079	0.0216685
apomictic upregulated	TRINITY_DN45109_c0_g1_i1	B-12-9	B2-S	22.1768	0.180085	11.1785	5.59312	1.75769	3.18208	0.00146223	0.0216764	PREDICTED: Setaria italica kinesin-like protein KIN-14N (LOC101753274), mRNA
apomictic upregulated	TRINITY_DN47860_c0_g2_i2	B-12-9	B2-S	33.6985	0	16.8493	6.88334	2.16324	3.18195	0.00146286	0.0216788	PREDICTED: Setaria italica uncharacterized LOC101760712 (LOC101760712), mRNA
apomictic upregulated	TRINITY_DN48274_c2_g1_i9	B-12-9	B2-S	23.8508	0	11.9254	6.3889	2.0081	3.18156	0.00146486	0.0216946	PREDICTED: Panicum hallii uncharacterized LOC112899703 (LOC112899703), mRNA
apomictic upregulated	TRINITY_DN39934_c1_g1_i7	B-12-9	B2-S	31.0729	0.647038	15.86	5.97798	1.87917	3.18119	0.00146674	0.0217155	Zea mays full-length cDNA clone ZM_BFb0203G02 mRNA, complete cds
apomictic upregulated	TRINITY_DN39174_c0_g1_i3	B-12-9	B2-S	38.2415	1.29408	19.7678	5.41754	1.70366	3.17995	0.001473	0.0217941	PREDICTED: Setaria italica probable receptor-like protein kinase At1g49730 (LOC101762800), mRNA
apomictic upregulated	TRINITY_DN49344_c3_g2_i13	B-12-9	B2-S	31.6586	0.514425	16.0865	6.00438	1.88827	3.17982	0.00147365	0.0217941	PREDICTED: Setaria italica uncharacterized LOC101781695 (LOC101781695), transcript variant X3, mRNA
apomictic upregulated	TRINITY_DN39046_c2_g1_i4	B-12-9	B2-S	66.3531	0	33.1765	7.86159	2.47291	3.17908	0.00147744	0.0218321
apomictic upregulated	TRINITY_DN40348_c2_g1_i3	B-12-9	B2-S	91.4519	0	45.7259	8.32405	2.61879	3.17859	0.00147993	0.021862	PREDICTED: Setaria italica lipase 3 (LOC101759816), mRNA
apomictic upregulated	TRINITY_DN38591_c0_g1_i3	B-12-9	B2-S	64.663	0	32.3315	7.82258	2.46144	3.17804	0.00148273	0.0218963
apomictic upregulated	TRINITY_DN36353_c0_g2_i9	B-12-9	B2-S	82.9863	0	41.4931	8.18364	2.57558	3.1774	0.00148601	0.0219378	PREDICTED: Setaria italica AP-2 complex subunit sigma (LOC101774686), transcript variant X1, mRNA
apomictic upregulated	TRINITY_DN37820_c0_g2_i1	B-12-9	B2-S	24.9921	0	12.4961	6.44628	2.02887	3.17727	0.00148668	0.0219405	PREDICTED: Setaria italica CST complex subunit CTC1 (LOC101781967), transcript variant X4, mRNA
apomictic upregulated	TRINITY_DN39881_c0_g2_i3	B-12-9	B2-S	60.0163	0	30.0081	7.71683	2.42883	3.17718	0.00148714	0.0219405
apomictic upregulated	TRINITY_DN37442_c0_g1_i8	B-12-9	B2-S	37.1881	0	18.594	7.02191	2.21059	3.17649	0.00149068	0.0219788
apomictic upregulated	TRINITY_DN39511_c2_g5_i2	B-12-9	B2-S	61.9884	1.29408	31.6413	6.06218	1.909	3.17558	0.00149536	0.0220289
apomictic upregulated	TRINITY_DN42241_c2_g1_i5	B-12-9	B2-S	58.1975	3.38455	30.791	3.99256	1.25792	3.17394	0.00150383	0.0221305	PREDICTED: Setaria italica uncharacterized LOC101762424 (LOC101762424), mRNA
apomictic upregulated	TRINITY_DN36911_c0_g1_i8	B-12-9	B2-S	25.0502	0	12.5251	6.45467	2.03433	3.17287	0.00150941	0.0221844
apomictic upregulated	TRINITY_DN45553_c0_g1_i4	B-12-9	B2-S	246.579	15.4774	131.028	4.01458	1.26568	3.17187	0.00151459	0.0222464	PREDICTED: Setaria italica dual specificity protein phosphatase PHS1 (LOC101781896), mRNA
apomictic upregulated	TRINITY_DN31554_c0_g1_i1	B-12-9	B2-S	325.733	17.8122	171.773	4.19185	1.32205	3.17072	0.00152063	0.022321
apomictic upregulated	TRINITY_DN45746_c0_g1_i2	B-12-9	B2-S	222.746	10.8286	116.787	4.35042	1.37226	3.17027	0.00152299	0.0223486	PREDICTED: Panicum hallii DEAD-box ATP-dependent RNA helicase 10 (LOC112877869), mRNA
apomictic upregulated	TRINITY_DN46977_c1_g1_i4	B-12-9	B2-S	30.2073	0	15.1036	6.72828	2.12256	3.1699	0.00152493	0.02237	PREDICTED: Setaria italica ABC transporter B family member 21 (LOC101783382), transcript variant X2, mRNA
apomictic upregulated	TRINITY_DN45352_c2_g1_i11	B-12-9	B2-S	71.425	1.02885	36.2269	6.25209	1.97257	3.16952	0.00152692	0.022378	PREDICTED: Sorghum bicolor far upstream element-binding protein 1 (LOC8059182), mRNA
apomictic upregulated	TRINITY_DN36456_c0_g2_i1	B-12-9	B2-S	85.9179	0	42.9589	8.23258	2.59741	3.16953	0.00152687	0.022378
apomictic upregulated	TRINITY_DN40482_c2_g4_i1	B-12-9	B2-S	41.2881	0.514425	20.9012	6.38128	2.01365	3.16902	0.00152954	0.0224093	PREDICTED: Setaria italica bifunctional protein FolD 2 (LOC101775910), mRNA
apomictic upregulated	TRINITY_DN44464_c0_g1_i18	B-12-9	B2-S	20.4747	0	10.2373	6.16768	1.94644	3.1687	0.00153121	0.0224195	PREDICTED: Setaria italica kinesin light chain 3 (LOC101767382), transcript variant X9, mRNA
apomictic upregulated	TRINITY_DN38799_c0_g2_i2	B-12-9	B2-S	120.113	4.45046	62.2817	4.66014	1.47074	3.16857	0.00153193	0.0224231	PREDICTED: Setaria italica homeobox-leucine zipper protein HOX12 (LOC101755544), mRNA
apomictic upregulated	TRINITY_DN48814_c1_g2_i1	B-12-9	B2-S	40.0616	0.720338	20.391	5.34252	1.68656	3.16771	0.00153644	0.0224804	PREDICTED: Setaria italica helicase-like transcription factor CHR28 (LOC101773853), transcript variant X3, mRNA
apomictic upregulated	TRINITY_DN45251_c0_g1_i12	B-12-9	B2-S	50.2598	0.514425	25.3871	6.66295	2.10344	3.16764	0.00153682	0.0224804	PREDICTED: Setaria italica protein EXECUTER 1, chloroplastic (LOC101771074), transcript variant X1, mRNA
apomictic upregulated	TRINITY_DN34444_c0_g3_i2	B-12-9	B2-S	40.1309	0.514425	20.3227	6.34461	2.00354	3.16669	0.00154183	0.0225395	PREDICTED: Setaria italica ORM1-like protein 3 (LOC101783813), mRNA
apomictic upregulated	TRINITY_DN44352_c1_g8_i1	B-12-9	B2-S	25.3364	0.514425	12.9254	5.6959	1.79944	3.16537	0.00154886	0.022628
apomictic upregulated	TRINITY_DN26930_c0_g1_i2	B-12-9	B2-S	42.4971	0.647038	21.5721	6.42232	2.02925	3.16488	0.00155148	0.0226591
apomictic upregulated	TRINITY_DN49057_c3_g1_i4	B-12-9	B2-S	168.095	8.3011	88.1981	4.37042	1.38108	3.1645	0.0015535	0.0226815
apomictic upregulated	TRINITY_DN48631_c4_g1_i5	B-12-9	B2-S	16.4506	0	8.22532	5.85425	1.85021	3.16411	0.00155558	0.0227048
apomictic upregulated	TRINITY_DN36179_c1_g1_i1	B-12-9	B2-S	124.4	4.64585	64.523	4.8323	1.52743	3.16367	0.00155791	0.0227244	PREDICTED: Setaria italica probable calcium-binding protein CML16 (LOC101778141), mRNA
apomictic upregulated	TRINITY_DN38696_c2_g1_i3	B-12-9	B2-S	32.0274	0	16.0137	6.80919	2.15264	3.16318	0.00156057	0.0227489	PREDICTED: Setaria italica probable N-acetyltransferase HLS1 (LOC101770019), mRNA
apomictic upregulated	TRINITY_DN42045_c2_g1_i4	B-12-9	B2-S	62.7664	0	31.3832	7.77978	2.46055	3.16181	0.00156792	0.0228417	PREDICTED: Setaria italica aspartic proteinase-like protein 1 (LOC101776938), transcript variant X1, mRNA
apomictic upregulated	TRINITY_DN34479_c0_g1_i5	B-12-9	B2-S	63.9772	0	31.9886	7.80684	2.46943	3.16139	0.00157018	0.0228675	Bouteloua gracilis plastid, complete genome
apomictic upregulated	TRINITY_DN26920_c0_g1_i1	B-12-9	B2-S	91.3005	9.56174	50.4311	3.21566	1.01759	3.16008	0.00157726	0.0229633	PREDICTED: Setaria italica accelerated cell death 11 (LOC101770401), mRNA
apomictic upregulated	TRINITY_DN39129_c1_g1_i9	B-12-9	B2-S	62.7549	0	31.3775	7.78109	2.4628	3.15945	0.00158065	0.0229958	PREDICTED: Panicum hallii putative F-box protein At1g60370 (LOC112880486), transcript variant X2, mRNA
apomictic upregulated	TRINITY_DN48325_c0_g2_i5	B-12-9	B2-S	31.6238	0.180085	15.902	6.11035	1.93426	3.15901	0.00158304	0.0230114	PREDICTED: Setaria italica serine carboxypeptidase II-1 (LOC101769223), mRNA
apomictic upregulated	TRINITY_DN47091_c0_g1_i3	B-12-9	B2-S	69.7691	10.6192	40.1942	2.74485	0.869092	3.1583	0.00158693	0.0230608	PREDICTED: Setaria italica tRNase Z TRZ3, mitochondrial (LOC101762991), mRNA
apomictic upregulated	TRINITY_DN39649_c1_g1_i10	B-12-9	B2-S	53.1716	0	26.5858	7.54179	2.38847	3.15759	0.0015908	0.0231096	PREDICTED: Setaria italica putative BPI/LBP family protein At1g04970 (LOC101774990), mRNA
apomictic upregulated	TRINITY_DN46558_c1_g1_i3	B-12-9	B2-S	44.7355	1.29408	23.0148	5.6244	1.78129	3.15749	0.00159132	0.02311	PREDICTED: Setaria italica protein TIFY 10a (LOC101781339), mRNA
apomictic upregulated	TRINITY_DN41075_c1_g2_i2	B-12-9	B2-S	95.0509	0	47.5254	8.37914	2.65495	3.15604	0.00159927	0.023182	PREDICTED: Setaria italica ubiquitin-conjugating enzyme E2 4 (LOC101773231), mRNA
apomictic upregulated	TRINITY_DN27833_c0_g1_i2	B-12-9	B2-S	64.555	0	32.2775	7.82024	2.47833	3.15545	0.00160249	0.0232213
apomictic upregulated	TRINITY_DN34717_c2_g1_i5	B-12-9	B2-S	77.6472	0	38.8236	8.08772	2.56369	3.15473	0.00160649	0.023272
apomictic upregulated	TRINITY_DN48598_c2_g3_i5	B-12-9	B2-S	60.1557	0	30.0778	7.71833	2.447	3.1542	0.00160941	0.0233071	PREDICTED: Setaria italica uncharacterized LOC101764188 (LOC101764188), mRNA
apomictic upregulated	TRINITY_DN46735_c1_g1_i1	B-12-9	B2-S	124.404	7.93066	66.1675	3.97044	1.25887	3.15398	0.00161061	0.0233172
apomictic upregulated	TRINITY_DN37438_c0_g1_i2	B-12-9	B2-S	63.7062	0	31.8531	7.80072	2.47413	3.15292	0.00161648	0.0233875
apomictic upregulated	TRINITY_DN21231_c0_g1_i1	B-12-9	B2-S	51.1268	0.378292	25.7525	6.68627	2.12077	3.15275	0.00161742	0.0233926
apomictic upregulated	TRINITY_DN48865_c2_g2_i15	B-12-9	B2-S	72.5253	0	36.2626	7.98979	2.53464	3.15224	0.00162023	0.0234053	PREDICTED: Setaria italica vacuolar protein-sorting-associated protein 33 homolog (LOC101782932), transcript variant X2, mRNA
apomictic upregulated	TRINITY_DN37849_c5_g1_i1	B-12-9	B2-S	74.2589	0	37.1294	8.02173	2.54632	3.15032	0.00163089	0.0235373	PREDICTED: Setaria italica F-box/LRR-repeat protein At3g26922 (LOC101784074), mRNA
apomictic upregulated	TRINITY_DN47819_c1_g1_i2	B-12-9	B2-S	110.893	16.4535	63.6731	2.76148	0.876871	3.14924	0.00163693	0.0236171	PREDICTED: Setaria italica mitochondrial import receptor subunit TOM34 (LOC101760272), mRNA
apomictic upregulated	TRINITY_DN39575_c0_g1_i2	B-12-9	B2-S	82.4604	7.36795	44.9142	3.54306	1.12517	3.14891	0.00163883	0.0236297	PREDICTED: Setaria italica peroxisome biogenesis protein 22 (LOC101783464), transcript variant X1, mRNA
apomictic upregulated	TRINITY_DN44902_c0_g1_i4	B-12-9	B2-S	72.69	2.56861	37.6293	4.91778	1.56194	3.14852	0.00164102	0.0236394	Zea mays uncharacterized LOC100381540 (LOC100381540), long non-coding RNA
apomictic upregulated	TRINITY_DN36770_c1_g1_i11	B-12-9	B2-S	70.7377	0.378292	35.558	7.14978	2.27114	3.1481	0.00164337	0.0236659	PREDICTED: Setaria italica G patch domain-containing protein TGH homolog (LOC101765400), transcript variant X1, mRNA
apomictic upregulated	TRINITY_DN34301_c2_g1_i6	B-12-9	B2-S	60.2703	0	30.1352	7.72297	2.4536	3.1476	0.00164615	0.0236913	PREDICTED: Setaria italica 40S ribosomal protein S6 (LOC101782633), mRNA
apomictic upregulated	TRINITY_DN30716_c0_g2_i1	B-12-9	B2-S	97.4373	2.9323	50.1848	5.09123	1.61786	3.14689	0.00165017	0.0237343	PREDICTED: Panicum hallii TPD1 protein homolog 1B-like (LOC112877786), mRNA
apomictic upregulated	TRINITY_DN43420_c1_g1_i7	B-12-9	B2-S	19.6393	0	9.81963	6.10859	1.94131	3.14663	0.00165165	0.0237482	PREDICTED: Setaria italica amidase 1 (LOC101783126), mRNA
apomictic upregulated	TRINITY_DN39373_c1_g1_i11	B-12-9	B2-S	66.0461	0	33.0231	7.85316	2.49657	3.14558	0.0016576	0.0238043
apomictic upregulated	TRINITY_DN40041_c1_g4_i3	B-12-9	B2-S	63.4525	0	31.7263	7.79609	2.47863	3.14533	0.00165902	0.0238172	PREDICTED: Setaria italica probable cytosolic oligopeptidase A (LOC101755729), mRNA
apomictic upregulated	TRINITY_DN47054_c0_g2_i1	B-12-9	B2-S	63.5296	0	31.7648	7.79775	2.48015	3.14407	0.00166618	0.0239053
apomictic upregulated	TRINITY_DN37420_c0_g1_i7	B-12-9	B2-S	64.189	0	32.0945	7.81154	2.48484	3.14367	0.00166842	0.02393	PREDICTED: Setaria italica leukocyte receptor cluster member 1 (LOC101785635), mRNA
apomictic upregulated	TRINITY_DN42205_c1_g1_i3	B-12-9	B2-S	135.306	5.96576	70.6359	4.56961	1.45384	3.14313	0.00167149	0.0239445	PREDICTED: Setaria italica bifunctional nitrilase/nitrile hydratase NIT4 (LOC101767363), mRNA
apomictic upregulated	TRINITY_DN43908_c1_g1_i5	B-12-9	B2-S	211.464	14.8636	113.164	3.85414	1.22614	3.14331	0.00167048	0.0239445	PREDICTED: Setaria italica structural maintenance of chromosomes protein 1 (LOC101773711), mRNA
apomictic upregulated	TRINITY_DN48169_c1_g1_i9	B-12-9	B2-S	48.4836	0	24.2418	7.40851	2.35701	3.14318	0.00167121	0.0239445	PREDICTED: Setaria italica uncharacterized LOC101757412 (LOC101757412), transcript variant X2, mRNA
apomictic upregulated	TRINITY_DN40714_c0_g2_i1	B-12-9	B2-S	47.4301	0.378292	23.9042	6.58254	2.09417	3.14326	0.00167077	0.0239445	Zea mays late embryogenesis abundant protein, group 3 (LOC100277975), mRNA
apomictic upregulated	TRINITY_DN43503_c0_g1_i2	B-12-9	B2-S	63.2945	0	31.6472	7.79209	2.47944	3.14268	0.00167406	0.0239738	PREDICTED: Setaria italica uncharacterized LOC101783783 (LOC101783783), transcript variant X2, mRNA
apomictic upregulated	TRINITY_DN33159_c0_g1_i2	B-12-9	B2-S	75.6158	2.96644	39.2911	4.82902	1.53672	3.14243	0.00167552	0.0239836	PREDICTED: Setaria italica uncharacterized LOC101777479 (LOC101777479), transcript variant X3, mRNA
apomictic upregulated	TRINITY_DN36509_c3_g1_i1	B-12-9	B2-S	30.666	0	15.333	6.74678	2.1484	3.14037	0.00168735	0.024112	PREDICTED: Setaria italica receptor protein kinase TMK1 (LOC101782673), mRNA
apomictic upregulated	TRINITY_DN47736_c2_g2_i1	B-12-9	B2-S	72.7471	3.56187	38.1545	4.34629	1.38412	3.14011	0.00168884	0.0241259	PREDICTED: Setaria italica acyl transferase 9 (LOC101786212), mRNA
apomictic upregulated	TRINITY_DN40132_c0_g1_i2	B-12-9	B2-S	60.433	0	30.2165	7.72485	2.46035	3.13974	0.00169097	0.0241341	PREDICTED: Setaria italica tubulin-folding cofactor A (LOC101763522), mRNA
apomictic upregulated	TRINITY_DN38514_c4_g1_i2	B-12-9	B2-S	21.5803	0	10.7901	6.24473	1.98899	3.13964	0.00169154	0.0241347	PREDICTED: Setaria italica uncharacterized LOC101758351 (LOC101758351), mRNA
apomictic upregulated	TRINITY_DN48244_c2_g1_i3	B-12-9	B2-S	50.7944	2.10936	26.4519	4.49318	1.43142	3.13896	0.0016955	0.0241839	PREDICTED: Setaria italica protein PYRICULARIA ORYZAE RESISTANCE 21 (LOC101757016), mRNA
apomictic upregulated	TRINITY_DN36243_c0_g1_i1	B-12-9	B2-S	31.3778	0.827122	16.1025	5.4485	1.73612	3.13832	0.0016992	0.0242292	PREDICTED: Setaria italica IQ domain-containing protein IQM1 (LOC101760255), transcript variant X2, mRNA
apomictic upregulated	TRINITY_DN42927_c1_g2_i1	B-12-9	B2-S	28.149	0	14.0745	6.62204	2.11057	3.13757	0.00170356	0.0242689	PREDICTED: Panicum hallii DPH4 homolog (LOC112880598), mRNA
apomictic upregulated	TRINITY_DN48144_c1_g1_i1	B-12-9	B2-S	20.5189	0	10.2594	6.17058	1.96659	3.13771	0.00170272	0.0242689	PREDICTED: Setaria italica chitin-inducible gibberellin-responsive protein 1 (LOC101756302), mRNA
apomictic upregulated	TRINITY_DN33624_c4_g1_i2	B-12-9	B2-S	32.6124	0	16.3062	6.83749	2.17917	3.13765	0.00170307	0.0242689	PREDICTED: Setaria italica uncharacterized LOC101763788 (LOC101763788), mRNA
apomictic upregulated	TRINITY_DN23674_c0_g1_i1	B-12-9	B2-S	103.461	0	51.7304	8.50191	2.71009	3.13714	0.00170607	0.0242972
apomictic upregulated	TRINITY_DN45411_c1_g2_i4	B-12-9	B2-S	139.255	3.23519	71.2449	5.55743	1.7716	3.13695	0.00170715	0.0242976	PREDICTED: Setaria italica serine/threonine protein kinase OSK1 (LOC101785071), mRNA
apomictic upregulated	TRINITY_DN37138_c0_g4_i5	B-12-9	B2-S	31.5757	0.540254	16.058	5.27995	1.6841	3.13518	0.0017175	0.0244225	PREDICTED: Setaria italica sterol 3-beta-glucosyltransferase UGT80A2 (LOC101758715), transcript variant X4, mRNA
apomictic upregulated	TRINITY_DN43532_c1_g1_i1	B-12-9	B2-S	236.979	18.7056	127.842	3.67367	1.17216	3.13411	0.00172374	0.0244963	PREDICTED: Setaria italica uncharacterized LOC101782480 (LOC101782480), mRNA
apomictic upregulated	TRINITY_DN33780_c0_g1_i1	B-12-9	B2-S	47.4477	0	23.7239	7.37785	2.35443	3.13361	0.00172673	0.0245161
apomictic upregulated	TRINITY_DN34593_c3_g2_i3	B-12-9	B2-S	154.762	11.7748	83.2682	3.71007	1.1841	3.13323	0.00172892	0.0245398	PREDICTED: Setaria italica 40S ribosomal protein S25-4 (LOC101762233), mRNA
apomictic upregulated	TRINITY_DN36690_c2_g1_i4	B-12-9	B2-S	266.568	12.6445	139.606	4.37055	1.39497	3.13309	0.00172978	0.0245444	PREDICTED: Setaria italica uncharacterized LOC101752972 (LOC101752972), transcript variant X2, mRNA
apomictic upregulated	TRINITY_DN40706_c0_g1_i4	B-12-9	B2-S	69.6342	1.29408	35.4641	6.21063	1.98246	3.13279	0.00173154	0.0245619	PREDICTED: Setaria italica mediator of RNA polymerase II transcription subunit 7a (LOC101773754), transcript variant X3, mRNA
apomictic upregulated	TRINITY_DN39315_c2_g1_i3	B-12-9	B2-S	89.4298	0.514425	44.9721	7.48597	2.38967	3.13264	0.00173241	0.0245667	PREDICTED: Setaria italica zinc finger CCCH domain-containing protein 30 (LOC101778751), mRNA
apomictic upregulated	TRINITY_DN48684_c4_g1_i8	B-12-9	B2-S	55.817	0.378292	28.0977	6.81327	2.17524	3.1322	0.00173502	0.0245841	PREDICTED: Setaria italica protein trichome birefringence-like 24 (LOC101756219), mRNA
apomictic upregulated	TRINITY_DN33449_c1_g2_i1	B-12-9	B2-S	638.598	48.9576	343.778	3.7061	1.18319	3.13231	0.00173439	0.0245841	PREDICTED: Setaria italica signal peptidase complex subunit 3B (LOC101758318), mRNA
apomictic upregulated	TRINITY_DN49452_c2_g2_i1	B-12-9	B2-S	34.268	1.8085	18.0383	4.53675	1.44856	3.13191	0.00173675	0.0245982
apomictic upregulated	TRINITY_DN35832_c1_g5_i3	B-12-9	B2-S	72.4189	0.378292	36.3986	7.18495	2.29451	3.13137	0.00173995	0.0246285
apomictic upregulated	TRINITY_DN41493_c0_g1_i2	B-12-9	B2-S	16.6813	0	8.34067	5.86974	1.87458	3.13123	0.00174076	0.0246325	PREDICTED: Setaria italica hydroxymethylglutaryl-CoA synthase (LOC101778463), mRNA
apomictic upregulated	TRINITY_DN33834_c0_g1_i2	B-12-9	B2-S	197.617	8.33754	102.977	4.54097	1.45092	3.12972	0.00174973	0.0247441	PREDICTED: Setaria italica probable serine/threonine-protein kinase WNK5 (LOC101769023), mRNA
apomictic upregulated	TRINITY_DN48936_c2_g1_i1	B-12-9	B2-S	75.0551	0	37.5276	8.0391	2.56915	3.12909	0.00175349	0.0247672	PREDICTED: Setaria italica uncharacterized protein At4g06744 (LOC101757501), mRNA
apomictic upregulated	TRINITY_DN46336_c0_g4_i4	B-12-9	B2-S	18.4161	0	9.20807	6.00473	1.91907	3.12898	0.00175412	0.0247686	PREDICTED: Setaria italica uncharacterized LOC101760956 (LOC101760956), mRNA
apomictic upregulated	TRINITY_DN44631_c4_g6_i1	B-12-9	B2-S	575.419	50.7584	313.089	3.5054	1.12066	3.12796	0.00176022	0.0248245	PREDICTED: Setaria italica MADS-box transcription factor 8 (LOC101771024), transcript variant X2, mRNA
apomictic upregulated	TRINITY_DN42081_c0_g3_i4	B-12-9	B2-S	176.852	25.4795	101.166	2.79188	0.892549	3.12799	0.00176005	0.0248245	PREDICTED: Setaria italica uncharacterized LOC101785675 (LOC101785675), ncRNA
apomictic upregulated	TRINITY_DN48057_c1_g1_i4	B-12-9	B2-S	74.3606	0.180085	37.2703	7.35577	2.35192	3.12756	0.00176262	0.0248507	PREDICTED: Panicum hallii leucine-rich repeat receptor-like tyrosine-protein kinase PXC3 (LOC112886914), mRNA
apomictic upregulated	TRINITY_DN34769_c1_g1_i2	B-12-9	B2-S	20.5256	0.647038	10.5863	5.3981	1.72622	3.12712	0.00176528	0.0248808
apomictic upregulated	TRINITY_DN39224_c0_g1_i6	B-12-9	B2-S	14.8394	0	7.4197	5.70381	1.8248	3.12571	0.00177374	0.0249697	PREDICTED: Setaria italica B2 protein (LOC101778017), transcript variant X2, mRNA
apomictic upregulated	TRINITY_DN35610_c0_g3_i1	B-12-9	B2-S	344.068	13.8139	178.941	4.67446	1.49583	3.12499	0.00177811	0.025016	PREDICTED: Setaria italica cold-regulated 413 inner membrane protein 1, chloroplastic (LOC101765230), mRNA
apomictic upregulated	TRINITY_DN44346_c3_g1_i4	B-12-9	B2-S	64.4574	0	32.2287	7.81829	2.50182	3.12504	0.00177781	0.025016	PREDICTED: Setaria italica N-acetyltransferase 9-like protein (LOC101767593), mRNA
apomictic upregulated	TRINITY_DN35928_c0_g1_i6	B-12-9	B2-S	24.4625	0	12.2313	6.42273	2.05548	3.12469	0.00177993	0.0250245	Panicum virgatum clone PV_ABa020-H10, complete sequence
apomictic upregulated	TRINITY_DN42229_c0_g1_i9	B-12-9	B2-S	20.7551	0	10.3775	6.17831	1.97729	3.12463	0.00178028	0.0250245	PREDICTED: Setaria italica protein FLUORESCENT IN BLUE LIGHT, chloroplastic (LOC101755448), mRNA
apomictic upregulated	TRINITY_DN31289_c0_g2_i1	B-12-9	B2-S	199.369	18.4932	108.931	3.4584	1.10682	3.12462	0.00178033	0.0250245	PREDICTED: Setaria italica uncharacterized LOC101782258 (LOC101782258), mRNA
apomictic upregulated	TRINITY_DN30366_c0_g1_i2	B-12-9	B2-S	62.9414	0	31.4707	7.78458	2.4927	3.12294	0.00179052	0.0251523
apomictic upregulated	TRINITY_DN39294_c0_g1_i1	B-12-9	B2-S	84.5001	0	42.25	8.2098	2.62995	3.12166	0.00179836	0.025232
apomictic upregulated	TRINITY_DN48828_c3_g2_i5	B-12-9	B2-S	104.216	3.02634	53.6209	5.08051	1.62767	3.12134	0.00180033	0.0252329	PREDICTED: Panicum hallii amino acid transporter AVT1A-like (LOC112901325), transcript variant X1, mRNA
apomictic upregulated	TRINITY_DN39626_c1_g3_i8	B-12-9	B2-S	131.631	14.4169	73.0238	3.16836	1.01508	3.12129	0.0018006	0.0252329	PREDICTED: Panicum hallii cystathionine beta-lyase, chloroplastic (LOC112890933), mRNA
apomictic upregulated	TRINITY_DN35302_c0_g1_i1	B-12-9	B2-S	32.2946	0	16.1473	6.82218	2.18565	3.12135	0.00180022	0.0252329	PREDICTED: Setaria italica oxygen-independent coproporphyrinogen-III oxidase-like protein sll1917 (LOC101762142), mRNA
apomictic upregulated	TRINITY_DN27630_c0_g1_i1	B-12-9	B2-S	28.488	0	14.244	6.64003	2.12781	3.1206	0.00180485	0.0252772
apomictic upregulated	TRINITY_DN39762_c4_g1_i5	B-12-9	B2-S	14.7386	0	7.3693	5.68881	1.82316	3.1203	0.00180665	0.0252947
apomictic upregulated	TRINITY_DN41016_c0_g4_i3	B-12-9	B2-S	20.0231	0	10.0116	6.13683	1.96685	3.12014	0.00180765	0.025301	PREDICTED: Setaria italica 26S proteasome regulatory subunit 7A (LOC101756948), mRNA
apomictic upregulated	TRINITY_DN32869_c2_g1_i1	B-12-9	B2-S	103.02	0.647038	51.8338	7.68816	2.46418	3.11996	0.00180875	0.0253031	PREDICTED: Setaria italica ammonium transporter 2 member 2 (LOC101761507), mRNA
apomictic upregulated	TRINITY_DN42885_c0_g1_i1	B-12-9	B2-S	58.3323	0	29.1661	7.67381	2.45972	3.11979	0.00180978	0.0253043	PREDICTED: Setaria italica cyclin-B1-2 (LOC101762351), mRNA
apomictic upregulated	TRINITY_DN45573_c1_g1_i12	B-12-9	B2-S	57.3987	0	28.6993	7.65081	2.45321	3.11869	0.00181654	0.0253757	PREDICTED: Setaria italica probable purple acid phosphatase 20 (LOC101753069), mRNA
apomictic upregulated	TRINITY_DN49476_c3_g1_i4	B-12-9	B2-S	48.026	0.540254	24.2831	5.9248	1.89991	3.11847	0.00181795	0.0253764	PREDICTED: Setaria italica probable galactinol--sucrose galactosyltransferase 2 (LOC101760067), mRNA
apomictic upregulated	TRINITY_DN47664_c0_g1_i4	B-12-9	B2-S	42.6648	0	21.3324	7.2247	2.31693	3.11823	0.00181942	0.0253778	PREDICTED: Setaria italica tyrosyl-DNA phosphodiesterase 1 (LOC101781827), transcript variant X2, mRNA
apomictic upregulated	TRINITY_DN38737_c2_g3_i1	B-12-9	B2-S	62.7209	1.8085	32.2647	5.32438	1.70824	3.11688	0.00182778	0.0254655	PREDICTED: Setaria italica aquaporin TIP1-1 (LOC101767863), mRNA
apomictic upregulated	TRINITY_DN42099_c0_g2_i3	B-12-9	B2-S	21.447	0	10.7235	6.22667	1.99763	3.11702	0.00182686	0.0254655	PREDICTED: Setaria italica GEM-like protein 1 (LOC101779807), mRNA
apomictic upregulated	TRINITY_DN48133_c1_g1_i3	B-12-9	B2-S	306.801	71.6043	189.203	2.10111	0.674196	3.11647	0.00183033	0.0254878	PREDICTED: Setaria italica uncharacterized LOC101762639 (LOC101762639), transcript variant X1, mRNA
apomictic upregulated	TRINITY_DN45791_c0_g1_i1	B-12-9	B2-S	74.7553	0	37.3776	8.03139	2.57749	3.11598	0.00183337	0.0255191	PREDICTED: Setaria italica aminopeptidase M1-A (LOC101760579), mRNA
apomictic upregulated	TRINITY_DN46671_c3_g3_i1	B-12-9	B2-S	20.8545	0.69451	10.7745	4.86219	1.56046	3.11587	0.00183406	0.0255191	PREDICTED: Setaria italica non-specific lipid-transfer protein 2P-like (LOC101754577), mRNA
apomictic upregulated	TRINITY_DN48297_c0_g2_i3	B-12-9	B2-S	50.1891	0.180085	25.1846	6.78652	2.17824	3.1156	0.00183571	0.0255243	PREDICTED: Setaria italica pheophorbide a oxygenase, chloroplastic (LOC101766370), mRNA
apomictic upregulated	TRINITY_DN40760_c0_g1_i2	B-12-9	B2-S	96.4194	10.9962	53.7078	3.18031	1.02093	3.11512	0.0018387	0.0255582	PREDICTED: Panicum hallii uncharacterized LOC112882701 (LOC112882701), mRNA
apomictic upregulated	TRINITY_DN36441_c0_g1_i3	B-12-9	B2-S	58.5458	1.54328	30.0445	5.37224	1.72482	3.11467	0.0018415	0.0255896	PREDICTED: Setaria italica 60S ribosomal protein L32-1 (LOC101770346), mRNA
apomictic upregulated	TRINITY_DN32800_c3_g1_i5	B-12-9	B2-S	55.1138	0	27.5569	7.59407	2.43823	3.11458	0.00184208	0.02559	PREDICTED: Setaria italica F-box/kelch-repeat protein At1g30090 (LOC101765734), mRNA
apomictic upregulated	TRINITY_DN34291_c0_g1_i3	B-12-9	B2-S	52.4038	0	26.2019	7.51935	2.41435	3.11444	0.00184292	0.0255939	PREDICTED: Setaria italica putative glycine-rich cell wall structural protein 1 (LOC101768305), mRNA
apomictic upregulated	TRINITY_DN31025_c0_g1_i3	B-12-9	B2-S	72.1936	0	36.0968	7.98098	2.56328	3.11358	0.00184833	0.0256307	PREDICTED: Setaria italica putative MO25-like protein At5g47540 (LOC101776909), mRNA
apomictic upregulated	TRINITY_DN40715_c0_g1_i16	B-12-9	B2-S	56.9091	0	28.4546	7.63861	2.45315	3.11379	0.00184701	0.0256307	PREDICTED: Setaria italica serine/arginine-rich SC35-like splicing factor SCL28 (LOC101761877), transcript variant X1, mRNA
apomictic upregulated	TRINITY_DN46049_c0_g1_i1	B-12-9	B2-S	54.9436	2.44018	28.6919	4.4605	1.43315	3.11238	0.00185587	0.0257071	PREDICTED: Setaria italica F-box/LRR-repeat protein 13-like (LOC101765623), mRNA
apomictic upregulated	TRINITY_DN46468_c1_g1_i3	B-12-9	B2-S	174.601	2.1212	88.361	6.47576	2.08067	3.11235	0.00185605	0.0257071	PREDICTED: Setaria italica transcription factor bHLH140 (LOC101776352), transcript variant X2, mRNA
apomictic upregulated	TRINITY_DN45195_c1_g1_i1	B-12-9	B2-S	604.492	38.9299	321.711	3.9651	1.27419	3.11185	0.00185916	0.0257425	PREDICTED: Setaria italica casein kinase 1 (LOC101773551), mRNA
apomictic upregulated	TRINITY_DN36760_c1_g1_i4	B-12-9	B2-S	33.7745	2.23351	18.004	3.77881	1.21445	3.11155	0.00186111	0.0257555	PREDICTED: Setaria italica 40S ribosomal protein S7 (LOC101772415), mRNA
apomictic upregulated	TRINITY_DN44438_c0_g1_i4	B-12-9	B2-S	88.3592	0	44.1796	8.2736	2.65902	3.11153	0.00186121	0.0257555	PREDICTED: Setaria italica factor of DNA methylation 1 (LOC101777833), mRNA
apomictic upregulated	TRINITY_DN49460_c3_g1_i1	B-12-9	B2-S	887.615	185.443	536.529	2.26403	0.727852	3.11056	0.00186735	0.0258249	PREDICTED: Setaria italica ribonucleoside-diphosphate reductase large subunit (LOC101777285), mRNA
apomictic upregulated	TRINITY_DN35691_c3_g2_i1	B-12-9	B2-S	24.7239	0.892717	12.8083	4.88069	1.5692	3.1103	0.00186895	0.0258395	PREDICTED: Setaria italica beta-fructofuranosidase, insoluble isoenzyme 2 (LOC101768057), mRNA
apomictic upregulated	TRINITY_DN32342_c0_g2_i3	B-12-9	B2-S	60.8454	0	30.4227	7.73669	2.48784	3.1098	0.00187212	0.0258755
apomictic upregulated	TRINITY_DN39997_c0_g2_i1	B-12-9	B2-S	26.1329	0.647038	13.3899	5.73102	1.84304	3.10954	0.00187377	0.0258829	Zea mays plastocyanin (LOC100281113), mRNA
apomictic upregulated	TRINITY_DN39170_c1_g1_i9	B-12-9	B2-S	89.5978	3.32871	46.4633	4.79686	1.54276	3.10926	0.00187557	0.0259	PREDICTED: Setaria italica uncharacterized LOC101776819 (LOC101776819), mRNA
apomictic upregulated	TRINITY_DN18844_c0_g1_i1	B-12-9	B2-S	60.4804	6.35038	33.4154	3.16713	1.01868	3.10904	0.00187694	0.0259113	PREDICTED: Setaria italica nucleoside diphosphate kinase 1 (LOC101766493), mRNA
apomictic upregulated	TRINITY_DN36918_c1_g2_i3	B-12-9	B2-S	55.9121	0.647038	28.2796	6.81589	2.19302	3.10799	0.00188367	0.0259655	PREDICTED: Panicum hallii 40S ribosomal protein S2-3-like (LOC112877785), mRNA
apomictic upregulated	TRINITY_DN45008_c0_g3_i2	B-12-9	B2-S	69.2886	3.8662	36.5774	4.27242	1.37471	3.10787	0.00188443	0.0259684
apomictic upregulated	TRINITY_DN41380_c0_g1_i1	B-12-9	B2-S	25.8157	0.514425	13.1651	5.71213	1.83832	3.10726	0.00188833	0.0260142	PREDICTED: Setaria italica glutathione transferase GST 23 (LOC101777261), mRNA
apomictic upregulated	TRINITY_DN41053_c0_g1_i4	B-12-9	B2-S	13.9621	0	6.98104	5.61009	1.80656	3.1054	0.00190022	0.0261471	PREDICTED: Setaria italica cyclin-A2-1 (LOC101772935), transcript variant X4, mRNA
apomictic upregulated	TRINITY_DN41938_c0_g1_i2	B-12-9	B2-S	117.4	3.23519	60.3173	5.31991	1.71333	3.10501	0.00190272	0.0261659	PREDICTED: Setaria italica protein PAT1 homolog 1 (LOC101759904), mRNA
apomictic upregulated	TRINITY_DN42210_c1_g1_i1	B-12-9	B2-S	52.1253	0	26.0626	7.51358	2.42021	3.10452	0.00190587	0.0262015
apomictic upregulated	TRINITY_DN39798_c0_g1_i3	B-12-9	B2-S	26.4531	0	13.2266	6.53717	2.1058	3.10436	0.0019069	0.0262078	PREDICTED: Setaria italica uncharacterized LOC101763350 (LOC101763350), mRNA
apomictic upregulated	TRINITY_DN31458_c2_g1_i4	B-12-9	B2-S	100.445	2.0577	51.2511	5.69066	1.83321	3.10421	0.0019079	0.0262138	PREDICTED: Setaria italica uncharacterized LOC111255774 (LOC111255774), transcript variant X1, mRNA
apomictic upregulated	TRINITY_DN44234_c0_g1_i2	B-12-9	B2-S	200.749	14.9432	107.846	3.70898	1.1949	3.104	0.00190923	0.0262244	PREDICTED: Setaria italica uncharacterized LOC101770888 (LOC101770888), mRNA
apomictic upregulated	TRINITY_DN40946_c1_g2_i2	B-12-9	B2-S	119.511	4.34015	61.9256	4.66247	1.50256	3.10301	0.00191565	0.0263013	PREDICTED: Panicum hallii probable protein phosphatase 2C 44 (LOC112899959), mRNA
apomictic upregulated	TRINITY_DN34916_c2_g1_i1	B-12-9	B2-S	145.387	11.0507	78.2189	3.74659	1.20742	3.10296	0.00191597	0.0263013	PREDICTED: Setaria italica 40S ribosomal protein S16 (LOC101771042), mRNA
apomictic upregulated	TRINITY_DN34003_c1_g1_i6	B-12-9	B2-S	61.2006	0.756584	30.9786	6.17163	1.98902	3.10284	0.00191671	0.0263037	PREDICTED: Setaria italica putative cytochrome c oxidase subunit 5b-like (LOC101754187), mRNA
apomictic upregulated	TRINITY_DN38604_c2_g1_i4	B-12-9	B2-S	65.187	1.89146	33.5392	5.07748	1.63674	3.1022	0.0019209	0.0263457	PREDICTED: Setaria italica 26S proteasome regulatory subunit 8 homolog A (LOC101770959), mRNA
apomictic upregulated	TRINITY_DN48382_c0_g1_i5	B-12-9	B2-S	562.981	32.5338	297.757	4.10969	1.32517	3.10126	0.00192699	0.0264057	PREDICTED: Setaria italica coatomer subunit zeta-2 (LOC101785400), mRNA
apomictic upregulated	TRINITY_DN41420_c2_g2_i1	B-12-9	B2-S	35.8241	0	17.9121	6.97311	2.24847	3.10128	0.00192689	0.0264057	PREDICTED: Setaria italica homeobox-leucine zipper protein HOX6 (LOC101759400), mRNA
apomictic upregulated	TRINITY_DN34327_c1_g1_i3	B-12-9	B2-S	49.8915	0	24.9458	7.4504	2.40314	3.10028	0.0019334	0.0264765	PREDICTED: Setaria italica calmodulin (LOC101777573), mRNA
apomictic upregulated	TRINITY_DN31020_c1_g1_i1	B-12-9	B2-S	139.153	3.23519	71.1943	5.55373	1.79141	3.10021	0.00193386	0.0264765	PREDICTED: Setaria italica clathrin heavy chain 1 (LOC101782089), mRNA
apomictic upregulated	TRINITY_DN49552_c3_g1_i1	B-12-9	B2-S	78.4682	15.6299	47.0491	2.29232	0.739505	3.09981	0.00193647	0.0264889
apomictic upregulated	TRINITY_DN47214_c0_g1_i5	B-12-9	B2-S	84.2573	1.27871	42.768	5.85593	1.89003	3.09833	0.00194614	0.0265974
apomictic upregulated	TRINITY_DN34247_c0_g1_i1	B-12-9	B2-S	326.233	6.79355	166.513	5.60265	1.8087	3.09761	0.0019509	0.0266547	PREDICTED: Zea mays ankyrin repeat-containing protein (LOC103654582), transcript variant X3, mRNA
apomictic upregulated	TRINITY_DN24305_c0_g1_i1	B-12-9	B2-S	28.359	0.180085	14.2695	5.95414	1.92227	3.09745	0.00195194	0.026661
apomictic upregulated	TRINITY_DN49476_c3_g1_i1	B-12-9	B2-S	58.2053	1.29408	29.7497	5.96666	1.92644	3.09725	0.00195327	0.0266714	PREDICTED: Setaria italica uncharacterized LOC101760765 (LOC101760765), mRNA
apomictic upregulated	TRINITY_DN40264_c0_g1_i4	B-12-9	B2-S	83.5875	0	41.7937	8.1935	2.64624	3.09628	0.00195967	0.026743	PREDICTED: Setaria italica uncharacterized LOC101763483 (LOC101763483), mRNA
apomictic upregulated	TRINITY_DN40266_c7_g2_i1	B-12-9	B2-S	803.77	126.01	464.89	2.67822	0.865156	3.09565	0.00196381	0.0267712	PREDICTED: Panicum hallii 40S ribosomal protein S28 (LOC112874079), mRNA
apomictic upregulated	TRINITY_DN49211_c2_g1_i2	B-12-9	B2-S	207.176	16.6933	111.935	3.61311	1.16717	3.09562	0.00196405	0.0267712	PREDICTED: Setaria italica cysteine desulfurase, mitochondrial-like (LOC101757646), mRNA
apomictic upregulated	TRINITY_DN37401_c1_g2_i2	B-12-9	B2-S	1122.68	256.362	689.518	2.13408	0.689421	3.09547	0.001965	0.0267763	PREDICTED: Setaria italica putative invertase inhibitor (LOC101767778), mRNA
apomictic upregulated	TRINITY_DN43968_c1_g4_i2	B-12-9	B2-S	85.5567	0	42.7783	8.22683	2.65783	3.09532	0.00196604	0.0267825	PREDICTED: Setaria italica probable amino-acid acetyltransferase NAGS2, chloroplastic (LOC101786322), mRNA
apomictic upregulated	TRINITY_DN41429_c0_g2_i5	B-12-9	B2-S	35.6019	0.756584	18.1792	5.40839	1.74734	3.09522	0.00196667	0.0267833	PREDICTED: Sorghum bicolor uncharacterized LOC8065826 (LOC8065826), mRNA
apomictic upregulated	TRINITY_DN38314_c1_g2_i1	B-12-9	B2-S	64.5351	2.96426	33.7497	4.42508	1.42977	3.09497	0.00196831	0.0267864	PREDICTED: Setaria italica blue-light photoreceptor PHR2 (LOC101779861), mRNA
apomictic upregulated	TRINITY_DN42628_c0_g1_i3	B-12-9	B2-S	23.1223	0	11.5611	6.33878	2.04806	3.09501	0.00196805	0.0267864	PREDICTED: Setaria italica uncharacterized LOC101753026 (LOC101753026), mRNA
apomictic upregulated	TRINITY_DN33016_c0_g1_i3	B-12-9	B2-S	15.0048	0	7.50241	5.71231	1.84579	3.09477	0.00196964	0.0267923	PREDICTED: Setaria italica uncharacterized LOC101756746 (LOC101756746), mRNA
apomictic upregulated	TRINITY_DN34896_c2_g1_i1	B-12-9	B2-S	30.817	1.40362	16.1103	4.59791	1.48639	3.09335	0.00197913	0.0268899	PREDICTED: Setaria italica probable protein phosphatase 2C 12 (LOC101782036), mRNA
apomictic upregulated	TRINITY_DN38614_c1_g3_i3	B-12-9	B2-S	46.8744	0	23.4372	7.35933	2.37949	3.09281	0.00198268	0.0269083	PREDICTED: Setaria italica glutamine synthetase cytosolic isozyme 1-1 (LOC101772334), mRNA
apomictic upregulated	TRINITY_DN46771_c2_g1_i19	B-12-9	B2-S	58.6924	0	29.3462	7.68231	2.48373	3.09305	0.00198111	0.0269083	PREDICTED: Setaria italica transcriptional corepressor LEUNIG_HOMOLOG (LOC101784687), transcript variant X1, mRNA
apomictic upregulated	TRINITY_DN38674_c0_g2_i4	B-12-9	B2-S	13.6772	0	6.83862	5.5814	1.80465	3.0928	0.00198281	0.0269083
apomictic upregulated	TRINITY_DN35678_c1_g2_i6	B-12-9	B2-S	47.5393	0	23.7697	7.38075	2.38683	3.09229	0.00198621	0.0269256	PREDICTED: Panicum hallii universal stress protein PHOS34-like (LOC112894486), mRNA
apomictic upregulated	TRINITY_DN40424_c0_g1_i3	B-12-9	B2-S	145.393	14.6021	79.9976	3.29095	1.06422	3.09235	0.00198578	0.0269256	PREDICTED: Setaria italica ATPase GET3 (LOC101784083), mRNA
apomictic upregulated	TRINITY_DN40740_c2_g1_i6	B-12-9	B2-S	66.3461	0	33.173	7.86134	2.54224	3.09229	0.00198618	0.0269256	PREDICTED: Setaria italica centrosomal protein of 290 kDa (LOC101755577), mRNA
apomictic upregulated	TRINITY_DN49114_c0_g1_i1	B-12-9	B2-S	62.8627	1.29408	32.0784	6.07009	1.963	3.09226	0.0019864	0.0269256
apomictic upregulated	TRINITY_DN42858_c0_g1_i4	B-12-9	B2-S	27.9174	0.756584	14.337	5.07452	1.64126	3.09185	0.00198916	0.0269472	PREDICTED: Setaria italica mitochondrial fission protein ELM1 (LOC101786084), mRNA
apomictic upregulated	TRINITY_DN43456_c2_g1_i13	B-12-9	B2-S	65.1348	0	32.5674	7.83412	2.53429	3.09125	0.00199315	0.0269855
apomictic upregulated	TRINITY_DN37179_c3_g1_i3	B-12-9	B2-S	54.1568	1.29408	27.7254	5.8702	1.89927	3.09077	0.00199638	0.0270049	PREDICTED: Setaria italica jacalin-related lectin 3 (LOC101776851), mRNA
apomictic upregulated	TRINITY_DN48724_c1_g1_i4	B-12-9	B2-S	92.6674	0	46.3337	8.34287	2.69935	3.09069	0.00199691	0.0270049	PREDICTED: Setaria italica nucleolar GTP-binding protein 1 (LOC101763105), mRNA
apomictic upregulated	TRINITY_DN41453_c3_g1_i1	B-12-9	B2-S	220.667	5.1763	112.921	5.4941	1.77835	3.08943	0.00200538	0.0271035	PREDICTED: Setaria italica uncharacterized LOC101768113 (LOC101768113), mRNA
apomictic upregulated	TRINITY_DN38595_c1_g1_i5	B-12-9	B2-S	24.5537	0.378292	12.466	5.64711	1.82804	3.08916	0.00200723	0.0271207	PREDICTED: Panicum hallii alpha-soluble NSF attachment protein-like (LOC112875670), transcript variant X2, mRNA
apomictic upregulated	TRINITY_DN32139_c0_g1_i2	B-12-9	B2-S	48.9626	0.378292	24.6705	6.62527	2.14484	3.08893	0.0020088	0.0271341
apomictic upregulated	TRINITY_DN33229_c0_g1_i3	B-12-9	B2-S	54.9968	0	27.4984	7.58877	2.45697	3.08867	0.00201054	0.0271496	PREDICTED: Setaria italica uncharacterized LOC111256117 (LOC111256117), transcript variant X2, ncRNA
apomictic upregulated	TRINITY_DN40991_c1_g1_i5	B-12-9	B2-S	47.4279	0	23.714	7.37662	2.38843	3.08848	0.00201184	0.0271514	PREDICTED: Setaria italica snurportin-1 (LOC101757848), transcript variant X2, mRNA
apomictic upregulated	TRINITY_DN28991_c0_g1_i1	B-12-9	B2-S	59.0128	0	29.5064	7.69107	2.49061	3.08803	0.00201491	0.0271849
apomictic upregulated	TRINITY_DN46057_c3_g1_i1	B-12-9	B2-S	25.0265	0	12.5133	6.45811	2.09153	3.08774	0.00201684	0.0271903	PREDICTED: Setaria italica F-box/kelch-repeat protein At3g23880 (LOC101754304), transcript variant X2, mRNA
apomictic upregulated	TRINITY_DN40783_c0_g1_i1	B-12-9	B2-S	31.6729	0	15.8364	6.79674	2.20111	3.08787	0.00201595	0.0271903	PREDICTED: Setaria italica MACPF domain-containing protein At4g24290 (LOC101764364), mRNA
apomictic upregulated	TRINITY_DN48779_c1_g2_i2	B-12-9	B2-S	134.167	7.78824	70.9775	4.12659	1.33656	3.08747	0.00201865	0.0272037	PREDICTED: Setaria italica basic salivary proline-rich protein 2 (LOC101756856), transcript variant X1, mRNA
apomictic upregulated	TRINITY_DN45728_c1_g2_i5	B-12-9	B2-S	87.1977	0	43.5989	8.25441	2.67415	3.08674	0.00202364	0.0272472	PREDICTED: Setaria italica 17.5 kDa class II heat shock protein (LOC101773385), mRNA
apomictic upregulated	TRINITY_DN34148_c1_g1_i12	B-12-9	B2-S	22.9736	0.378292	11.6759	5.55642	1.80006	3.0868	0.00202321	0.0272472
apomictic upregulated	TRINITY_DN36690_c1_g1_i1	B-12-9	B2-S	44.4014	0	22.2007	7.28209	2.3594	3.08642	0.00202581	0.0272685	PREDICTED: Setaria italica serine/arginine repetitive matrix protein 1 (LOC101777341), mRNA
apomictic upregulated	TRINITY_DN47481_c0_g1_i4	B-12-9	B2-S	67.2942	0	33.6471	7.88105	2.55405	3.08571	0.00203067	0.0273144	PREDICTED: Setaria italica uncharacterized LOC101786050 (LOC101786050), mRNA
apomictic upregulated	TRINITY_DN36357_c1_g3_i2	B-12-9	B2-S	37.8047	0.378292	19.0915	6.25985	2.02879	3.0855	0.00203208	0.0273209	PREDICTED: Panicum hallii amino acid permease 3-like (LOC112887219), mRNA
apomictic upregulated	TRINITY_DN35178_c2_g6_i5	B-12-9	B2-S	30.739	0.827122	15.783	5.41702	1.75574	3.08532	0.00203331	0.0273209	PREDICTED: Setaria italica serine/threonine-protein kinase D6PK (LOC101775187), transcript variant X4, mRNA
apomictic upregulated	TRINITY_DN35884_c2_g2_i4	B-12-9	B2-S	92.8834	0	46.4417	8.34603	2.70514	3.08525	0.00203383	0.0273209
apomictic upregulated	TRINITY_DN40180_c1_g1_i4	B-12-9	B2-S	41.821	0.647038	21.234	6.39744	2.07347	3.08537	0.00203297	0.0273209
apomictic upregulated	TRINITY_DN32258_c0_g1_i1	B-12-9	B2-S	65.9565	10.2409	38.0987	2.71938	0.881544	3.0848	0.00203692	0.0273546
apomictic upregulated	TRINITY_DN49573_c7_g1_i14	B-12-9	B2-S	100.805	0	50.4027	8.46418	2.74393	3.08469	0.00203764	0.0273548	Oryza sativa Indica Group cultivar RP Bio-226 chromosome 12 sequence
apomictic upregulated	TRINITY_DN43929_c3_g2_i1	B-12-9	B2-S	59.8699	0.647038	30.2585	6.91318	2.24118	3.08462	0.00203812	0.0273548
apomictic upregulated	TRINITY_DN46952_c1_g3_i3	B-12-9	B2-S	47.8775	0	23.9387	7.38955	2.39701	3.08282	0.00205048	0.0274889	PREDICTED: Setaria italica phosphopantothenate--cysteine ligase 2 (LOC101772064), mRNA
apomictic upregulated	TRINITY_DN39977_c0_g4_i1	B-12-9	B2-S	24.3921	0	12.1961	6.41744	2.08167	3.08283	0.00205044	0.0274889
apomictic upregulated	TRINITY_DN39754_c3_g1_i3	B-12-9	B2-S	16.3292	0	8.16459	5.83777	1.89429	3.08176	0.00205778	0.0275628	PREDICTED: Setaria italica transcription repressor OFP12 (LOC101765812), mRNA
apomictic upregulated	TRINITY_DN37869_c2_g1_i1	B-12-9	B2-S	66.5729	0	33.2864	7.86573	2.55326	3.08067	0.00206539	0.0276408	Zea mays clone 273175 hypothetical protein mRNA, complete cds
apomictic upregulated	TRINITY_DN48329_c0_g1_i1	B-12-9	B2-S	209.945	9.71034	109.828	4.44949	1.44452	3.08024	0.00206833	0.0276721	PREDICTED: Setaria italica probable cytosolic oligopeptidase A (LOC101755729), mRNA
apomictic upregulated	TRINITY_DN46970_c0_g1_i11	B-12-9	B2-S	151.087	5.67118	78.3792	4.80097	1.55895	3.07963	0.00207261	0.0277215	PREDICTED: Setaria italica phosphomannomutase (LOC101786142), mRNA
apomictic upregulated	TRINITY_DN35155_c1_g4_i2	B-12-9	B2-S	20.5112	0	10.2556	6.16339	2.00206	3.07852	0.00208033	0.0277847	PREDICTED: Panicum hallii BTB/POZ and MATH domain-containing protein 2-like (LOC112880855), mRNA
apomictic upregulated	TRINITY_DN43748_c0_g2_i2	B-12-9	B2-S	18.7172	0.360169	9.5387	4.8638	1.57991	3.07854	0.00208018	0.0277847	PREDICTED: Panicum hallii uncharacterized LOC112883616 (LOC112883616), mRNA
apomictic upregulated	TRINITY_DN38483_c3_g3_i16	B-12-9	B2-S	53.2293	1.02885	27.1291	5.8413	1.8974	3.07858	0.00207988	0.0277847	PREDICTED: Setaria italica translation machinery-associated protein 22 (LOC101765831), mRNA
apomictic upregulated	TRINITY_DN38938_c0_g1_i2	B-12-9	B2-S	60.4344	6.36275	33.3986	3.22467	1.04753	3.07834	0.00208156	0.0277891	PREDICTED: Setaria italica uncharacterized LOC101783264 (LOC101783264), transcript variant X1, mRNA
apomictic upregulated	TRINITY_DN35394_c0_g1_i1	B-12-9	B2-S	43.0971	1.8085	22.4528	4.81768	1.56518	3.07803	0.00208372	0.0277899	PREDICTED: Setaria italica uncharacterized LOC101779940 (LOC101779940), mRNA
apomictic upregulated	TRINITY_DN36917_c2_g2_i8	B-12-9	B2-S	74.5434	0	37.2717	8.02781	2.60795	3.0782	0.00208253	0.0277899	Sorghum bicolor clone SB_BBc0007L02, complete sequence
apomictic upregulated	TRINITY_DN35758_c1_g5_i1	B-12-9	B2-S	65.4595	0	32.7297	7.84203	2.54899	3.07652	0.00209429	0.0278828
apomictic upregulated	TRINITY_DN43832_c0_g2_i4	B-12-9	B2-S	67.8804	0.892717	34.3866	6.26512	2.03683	3.07593	0.0020985	0.0279216	PREDICTED: Setaria italica uridine 5'-monophosphate synthase (LOC106804315), mRNA
apomictic upregulated	TRINITY_DN45820_c1_g2_i2	B-12-9	B2-S	69.2096	0	34.6048	7.92229	2.57564	3.07585	0.00209901	0.0279216
apomictic upregulated	TRINITY_DN30182_c1_g1_i3	B-12-9	B2-S	98.2955	0	49.1478	8.42679	2.73995	3.07553	0.00210127	0.0279437
apomictic upregulated	TRINITY_DN44770_c0_g1_i11	B-12-9	B2-S	72.0371	1.54328	36.7902	5.65286	1.83857	3.07459	0.00210793	0.0280001	PREDICTED: Setaria italica lisH domain and HEAT repeat-containing protein KIAA1468 homolog (LOC101764615), transcript variant X2, mRNA
apomictic upregulated	TRINITY_DN40968_c1_g4_i1	B-12-9	B2-S	19.1605	0	9.58023	6.06489	1.97257	3.07461	0.00210777	0.0280001	PREDICTED: Setaria italica low molecular mass early light-inducible protein HV60, chloroplastic (LOC101759389), mRNA
apomictic upregulated	TRINITY_DN42246_c0_g1_i20	B-12-9	B2-S	58.0675	0	29.0338	7.66753	2.49436	3.07394	0.00211249	0.0280402	PREDICTED: Setaria italica E3 ubiquitin-protein ligase SP1 (LOC101785193), transcript variant X1, mRNA
apomictic upregulated	TRINITY_DN47831_c0_g1_i4	B-12-9	B2-S	146.815	10.5522	78.6834	3.85321	1.25348	3.074	0.00211207	0.0280402	PREDICTED: Setaria italica probable polyamine oxidase 2 (LOC101768863), transcript variant X2, mRNA
apomictic upregulated	TRINITY_DN49411_c2_g1_i2	B-12-9	B2-S	166.263	12.7816	89.5225	3.73015	1.21359	3.07365	0.00211454	0.0280558	PREDICTED: Setaria italica uncharacterized LOC101760300 (LOC101760300), mRNA
apomictic upregulated	TRINITY_DN40091_c4_g2_i1	B-12-9	B2-S	46.4347	0	23.2173	7.34526	2.39042	3.07279	0.00212065	0.0281288	PREDICTED: Setaria italica formin-like protein 5 (LOC101781460), mRNA
apomictic upregulated	TRINITY_DN28038_c0_g1_i1	B-12-9	B2-S	25.2985	0	12.6492	6.47206	2.10705	3.07162	0.00212898	0.0282312	Secale cereale chloroplast, complete genome
apomictic upregulated	TRINITY_DN48826_c0_g1_i1	B-12-9	B2-S	106.358	12.7795	59.5688	3.1066	1.01166	3.07081	0.00213482	0.0282844	PREDICTED: Setaria italica probable protein phosphatase 2C 47 (LOC101762534), mRNA
apomictic upregulated	TRINITY_DN33711_c2_g3_i1	B-12-9	B2-S	55.1584	0	27.5792	7.59473	2.47337	3.0706	0.00213631	0.0282961	PREDICTED: Setaria italica uncharacterized LOC101782991 (LOC101782991), mRNA
apomictic upregulated	TRINITY_DN42473_c1_g1_i9	B-12-9	B2-S	63.9315	0	31.9658	7.80729	2.54276	3.07041	0.00213767	0.028306	PREDICTED: Setaria italica protein PHOSPHATE STARVATION RESPONSE 2 (LOC101773169), transcript variant X1, mRNA
apomictic upregulated	TRINITY_DN41756_c0_g2_i2	B-12-9	B2-S	101.996	16.6504	59.3233	2.61522	0.851806	3.07021	0.00213909	0.0283167
apomictic upregulated	TRINITY_DN38634_c0_g6_i2	B-12-9	B2-S	99.2952	2.80724	51.0512	5.19965	1.69428	3.06894	0.00214818	0.0284046
apomictic upregulated	TRINITY_DN41778_c0_g2_i1	B-12-9	B2-S	176.797	39.5483	108.173	2.17092	0.707501	3.06844	0.00215181	0.0284163	PREDICTED: Aegilops tauschii subsp. tauschii SKP1-like protein 4 (LOC109783394), mRNA
apomictic upregulated	TRINITY_DN47460_c0_g1_i9	B-12-9	B2-S	54.847	0	27.4235	7.58533	2.47192	3.0686	0.00215063	0.0284163	PREDICTED: Setaria italica cleavage and polyadenylation specificity factor subunit 2 (LOC101764527), mRNA
apomictic upregulated	TRINITY_DN35695_c0_g2_i3	B-12-9	B2-S	185.132	12.9744	99.0531	3.85722	1.25715	3.06822	0.00215335	0.0284163	PREDICTED: Setaria italica pre-mRNA-splicing factor SLU7 (LOC101763020), mRNA
apomictic upregulated	TRINITY_DN46398_c1_g1_i13	B-12-9	B2-S	43.494	0	21.747	7.25205	2.3636	3.06823	0.00215334	0.0284163	Zea mays full-length cDNA clone ZM_BFc0039H19 mRNA, complete cds
apomictic upregulated	TRINITY_DN39518_c2_g1_i1	B-12-9	B2-S	87.1892	2.6977	44.9435	5.1247	1.67127	3.06634	0.00216695	0.0285471	PREDICTED: Setaria italica E3 ubiquitin-protein ligase Os04g0590900 (LOC101786910), mRNA
apomictic upregulated	TRINITY_DN46769_c2_g2_i2	B-12-9	B2-S	74.9269	0	37.4634	8.0364	2.62212	3.06485	0.0021778	0.0286574	PREDICTED: Zea mays putative bZIP transcription factor superfamily protein (bZIP108), transcript variant X1, mRNA
apomictic upregulated	TRINITY_DN42783_c0_g3_i1	B-12-9	B2-S	81.3254	1.13488	41.2301	6.11328	1.99494	3.0644	0.0021811	0.0286926	PREDICTED: Setaria italica uncharacterized protein At5g19025 (LOC101757854), mRNA
apomictic upregulated	TRINITY_DN38475_c0_g3_i3	B-12-9	B2-S	60.5247	0	30.2624	7.72899	2.52334	3.063	0.00219132	0.0288026	PREDICTED: Panicum hallii uncharacterized LOC112891170 (LOC112891170), mRNA
apomictic upregulated	TRINITY_DN41749_c0_g4_i5	B-12-9	B2-S	92.0408	0	46.0204	8.33294	2.72059	3.06291	0.00219195	0.0288027	PREDICTED: Setaria italica expansin-A4 (LOC101755736), mRNA
apomictic upregulated	TRINITY_DN36352_c0_g3_i1	B-12-9	B2-S	18.125	0	9.0625	5.99125	1.95657	3.06212	0.00219777	0.0288629	PREDICTED: Setaria italica histone H4 (LOC101764840), mRNA
apomictic upregulated	TRINITY_DN32437_c0_g1_i1	B-12-9	B2-S	102.6	5.0171	53.8084	4.44095	1.4505	3.06166	0.00220113	0.0288753	PREDICTED: Setaria italica adenine phosphoribosyltransferase 4 (LOC101754909), mRNA
apomictic upregulated	TRINITY_DN40003_c0_g1_i6	B-12-9	B2-S	88.8375	2.57213	45.7048	5.18581	1.69393	3.0614	0.00220306	0.0288856	PREDICTED: Setaria italica thioredoxin H1 (LOC101785701), mRNA
apomictic upregulated	TRINITY_DN38707_c1_g3_i3	B-12-9	B2-S	176.586	14.0275	95.3068	3.69578	1.20767	3.06024	0.00221159	0.0289542	PREDICTED: Setaria italica 5'-3' exoribonuclease (LOC101777166), mRNA
apomictic upregulated	TRINITY_DN38804_c1_g1_i1	B-12-9	B2-S	70.9951	0	35.4976	7.95892	2.60074	3.06026	0.00221147	0.0289542	PREDICTED: Setaria italica rho GDP-dissociation inhibitor 1 (LOC101777812), mRNA
apomictic upregulated	TRINITY_DN34809_c0_g1_i1	B-12-9	B2-S	51.8897	2.93648	27.4131	4.11239	1.34379	3.06028	0.00221129	0.0289542
apomictic upregulated	TRINITY_DN43085_c0_g1_i6	B-12-9	B2-S	227.152	36.2798	131.716	2.6574	0.86855	3.05958	0.00221648	0.0290018	PREDICTED: Setaria italica 26S proteasome non-ATPase regulatory subunit 14 homolog (LOC101765824), mRNA
apomictic upregulated	TRINITY_DN42986_c0_g1_i5	B-12-9	B2-S	23.1705	0	11.5853	6.34756	2.0749	3.05921	0.00221923	0.0290295
apomictic upregulated	TRINITY_DN33634_c2_g2_i8	B-12-9	B2-S	71.8622	0	35.9311	7.97557	2.60749	3.05872	0.00222286	0.0290607	Coix lacryma-jobi 22-kDa prolamin gene cluster, complete sequence
apomictic upregulated	TRINITY_DN47679_c0_g1_i21	B-12-9	B2-S	61.9886	1.90344	31.946	5.054	1.6527	3.05803	0.00222796	0.0291132	PREDICTED: Panicum hallii uncharacterized LOC112901223 (LOC112901223), transcript variant X2, mRNA
apomictic upregulated	TRINITY_DN31016_c0_g1_i1	B-12-9	B2-S	54.6626	0.180085	27.4214	6.90781	2.25893	3.05801	0.00222813	0.0291132	PREDICTED: Setaria italica vacuolar iron transporter homolog 2 (LOC101775745), mRNA
apomictic upregulated	TRINITY_DN45521_c2_g1_i4	B-12-9	B2-S	81.175	0	40.5875	8.15024	2.6656	3.05756	0.00223147	0.0291467	PREDICTED: Setaria italica hexokinase-6 (LOC101756109), mRNA
apomictic upregulated	TRINITY_DN31595_c0_g1_i1	B-12-9	B2-S	123.864	8.16355	66.0139	3.94331	1.29004	3.05675	0.00223754	0.029195	PREDICTED: Setaria italica BTB/POZ and MATH domain-containing protein 2 (LOC101777972), mRNA
apomictic upregulated	TRINITY_DN35556_c1_g1_i4	B-12-9	B2-S	61.8544	0.514425	31.1844	6.95893	2.27676	3.0565	0.00223936	0.0292105	PREDICTED: Setaria italica uncharacterized LOC101755308 (LOC101755308), mRNA
apomictic upregulated	TRINITY_DN48307_c0_g2_i2	B-12-9	B2-S	53.5063	0	26.7532	7.55122	2.47104	3.05588	0.00224398	0.0292605	PREDICTED: Setaria italica titin homolog (LOC101779234), mRNA
apomictic upregulated	TRINITY_DN47653_c1_g1_i2	B-12-9	B2-S	43.5019	0	21.751	7.25255	2.37347	3.05568	0.00224552	0.0292662	PREDICTED: Setaria italica uncharacterized LOC101754072 (LOC101754072), mRNA
apomictic upregulated	TRINITY_DN48504_c1_g2_i2	B-12-9	B2-S	59.5696	1.54328	30.5564	5.39047	1.76414	3.05557	0.00224631	0.0292683	PREDICTED: Setaria italica alpha-galactosidase (LOC101756166), mRNA
apomictic upregulated	TRINITY_DN31690_c0_g1_i2	B-12-9	B2-S	52.5795	0	26.2898	7.52427	2.4628	3.05517	0.00224935	0.0292834	PREDICTED: Setaria italica uncharacterized LOC101781695 (LOC101781695), transcript variant X3, mRNA
apomictic upregulated	TRINITY_DN34939_c0_g1_i2	B-12-9	B2-S	48.214	4.74698	26.4805	3.22749	1.0564	3.05517	0.00224937	0.0292834	PREDICTED: Sorghum bicolor uncharacterized LOC8060769 (LOC8060769), mRNA
apomictic upregulated	TRINITY_DN36080_c1_g1_i1	B-12-9	B2-S	57.3962	1.08051	29.2383	5.43419	1.77905	3.05454	0.00225407	0.0293199	PREDICTED: Setaria italica uncharacterized LOC101768131 (LOC101768131), mRNA
apomictic upregulated	TRINITY_DN34790_c0_g1_i5	B-12-9	B2-S	64.4925	2.32293	33.4077	4.95201	1.6214	3.05416	0.00225693	0.0293242	PREDICTED: Oryza sativa Japonica Group BTB/POZ and MATH domain-containing protein 1 (LOC4348671), mRNA
apomictic upregulated	TRINITY_DN39334_c0_g1_i3	B-12-9	B2-S	14.9428	0	7.47141	5.70399	1.86759	3.05419	0.00225668	0.0293242	Zea mays clone 1424191 mRNA sequence
apomictic upregulated	TRINITY_DN45552_c1_g1_i7	B-12-9	B2-S	40.1018	1.13488	20.6183	5.09894	1.67027	3.05276	0.00226746	0.0294006	PREDICTED: Setaria italica non-lysosomal glucosylceramidase (LOC101782092), transcript variant X2, mRNA
apomictic upregulated	TRINITY_DN38230_c2_g1_i5	B-12-9	B2-S	25.128	0.514425	12.8212	5.6733	1.85843	3.05273	0.00226767	0.0294006	PREDICTED: Setaria italica probable serine/threonine-protein kinase PBL23 (LOC101768224), mRNA
apomictic upregulated	TRINITY_DN30619_c0_g3_i1	B-12-9	B2-S	56.5528	2.0577	29.3053	4.88921	1.6016	3.05271	0.00226787	0.0294006	PREDICTED: Setaria italica uncharacterized LOC101757323 (LOC101757323), mRNA
apomictic upregulated	TRINITY_DN49096_c3_g1_i1	B-12-9	B2-S	198.166	5.1763	101.671	5.3412	1.75038	3.05145	0.00227739	0.0295075	Pennisetum glaucum heat shock protein 90 (Hsp90) mRNA, complete cds
apomictic upregulated	TRINITY_DN43305_c1_g2_i2	B-12-9	B2-S	161.612	3.72303	82.6673	5.50645	1.80459	3.05135	0.00227812	0.0295086
apomictic upregulated	TRINITY_DN40875_c0_g1_i1	B-12-9	B2-S	140.599	2.52118	71.5603	5.65839	1.85466	3.0509	0.00228155	0.0295366	PREDICTED: Setaria italica bZIP transcription factor RISBZ4 (LOC101778683), transcript variant X2, mRNA
apomictic upregulated	TRINITY_DN47698_c0_g1_i4	B-12-9	B2-S	132.88	4.70574	68.7931	4.82788	1.58251	3.05078	0.00228251	0.0295408	PREDICTED: Setaria italica 60S ribosomal protein L17 (LOC101760975), mRNA
apomictic upregulated	TRINITY_DN27268_c0_g1_i1	B-12-9	B2-S	18.3307	0	9.16534	5.9978	1.96617	3.0505	0.00228459	0.0295595	Saccharum hybrid cultivar R570 clone BAC 102P01 complete sequence
apomictic upregulated	TRINITY_DN48752_c0_g3_i1	B-12-9	B2-S	25.6708	0	12.8354	6.48791	2.12696	3.05032	0.00228595	0.0295606	PREDICTED: Setaria italica beta-galactosidase 11 (LOC101754254), mRNA
apomictic upregulated	TRINITY_DN43652_c1_g1_i1	B-12-9	B2-S	24.623	0.514425	12.5687	5.64931	1.8522	3.05005	0.00228805	0.0295795	PREDICTED: Setaria italica uncharacterized LOC101760510 (LOC101760510), mRNA
apomictic upregulated	TRINITY_DN39740_c1_g1_i15	B-12-9	B2-S	21.4992	0.180085	10.8397	5.55644	1.82181	3.04995	0.0022888	0.0295798	PREDICTED: Panicum hallii replication protein A 70 kDa DNA-binding subunit A-like (LOC112889224), transcript variant X2, misc_RNA
apomictic upregulated	TRINITY_DN46428_c2_g1_i5	B-12-9	B2-S	85.2257	5.27339	45.2495	3.96353	1.29957	3.04988	0.00228935	0.0295798	PREDICTED: Setaria italica GPN-loop GTPase 1 (LOC101775533), mRNA
apomictic upregulated	TRINITY_DN48484_c0_g2_i2	B-12-9	B2-S	54.8713	0	27.4357	7.58757	2.48797	3.0497	0.00229073	0.0295863	PREDICTED: Setaria italica DNA-directed RNA polymerase II subunit RPB7 (LOC101769176), mRNA
apomictic upregulated	TRINITY_DN48265_c0_g3_i3	B-12-9	B2-S	20.0252	0	10.0126	6.13618	2.0121	3.04964	0.00229114	0.0295863
apomictic upregulated	TRINITY_DN46148_c0_g1_i1	B-12-9	B2-S	52.8134	0	26.4067	7.53108	2.46967	3.04942	0.00229281	0.0295916
apomictic upregulated	TRINITY_DN45446_c0_g1_i3	B-12-9	B2-S	28.6616	0.647038	14.6543	5.86009	1.92186	3.04918	0.00229469	0.0295993	PREDICTED: Setaria italica 5-methyltetrahydropteroyltriglutamate--homocysteine methyltransferase 1 (LOC101772515), mRNA
apomictic upregulated	TRINITY_DN47796_c1_g1_i3	B-12-9	B2-S	56.955	0	28.4775	7.64145	2.50649	3.04867	0.00229855	0.0296409	PREDICTED: Setaria italica G-type lectin S-receptor-like serine/threonine-protein kinase B120 (LOC101765749), mRNA
apomictic upregulated	TRINITY_DN41632_c2_g2_i6	B-12-9	B2-S	20.2935	0	10.1467	6.15457	2.01967	3.04732	0.00230893	0.0297461	PREDICTED: Panicum hallii uncharacterized LOC112899665 (LOC112899665), mRNA
apomictic upregulated	TRINITY_DN46977_c1_g1_i10	B-12-9	B2-S	179.758	9.72314	94.7406	4.20844	1.38116	3.04702	0.0023112	0.0297461	PREDICTED: Setaria italica ABC transporter B family member 21 (LOC101783382), transcript variant X2, mRNA
apomictic upregulated	TRINITY_DN39944_c1_g1_i7	B-12-9	B2-S	154.552	11.7264	83.139	3.70125	1.21469	3.04708	0.0023108	0.0297461	PREDICTED: Setaria italica homocysteine S-methyltransferase 3 (LOC101774971), mRNA
apomictic upregulated	TRINITY_DN37186_c0_g1_i5	B-12-9	B2-S	259.859	10.4958	135.177	4.59008	1.50635	3.04716	0.00231017	0.0297461	PREDICTED: Setaria italica methylenetetrahydrofolate reductase 1 (LOC101781186), mRNA
apomictic upregulated	TRINITY_DN38431_c1_g1_i1	B-12-9	B2-S	54.1958	0	27.0979	7.56724	2.48326	3.04731	0.00230903	0.0297461	PREDICTED: Setaria italica phytosulfokines 5 (LOC101776565), mRNA
apomictic upregulated	TRINITY_DN48246_c1_g1_i7	B-12-9	B2-S	103.109	2.0577	52.5836	5.72359	1.87957	3.04516	0.00232553	0.0299139
apomictic upregulated	TRINITY_DN41460_c0_g1_i1	B-12-9	B2-S	245.688	16.8884	131.288	3.88871	1.27723	3.04463	0.00232964	0.0299586	PREDICTED: Setaria italica UBP1-associated proteins 1C (LOC101762871), mRNA
apomictic upregulated	TRINITY_DN46366_c2_g2_i1	B-12-9	B2-S	56.558	0	28.279	7.63033	2.50634	3.04441	0.00233137	0.0299725	PREDICTED: Setaria italica probable pectinesterase/pectinesterase inhibitor 32 (LOC101766137), mRNA
apomictic upregulated	TRINITY_DN37083_c1_g1_i1	B-12-9	B2-S	185.53	1.13488	93.3327	7.30288	2.39896	3.04419	0.00233311	0.0299865	PREDICTED: Setaria italica V-type proton ATPase 16 kDa proteolipid subunit (LOC101761445), mRNA
apomictic upregulated	TRINITY_DN43239_c4_g2_i1	B-12-9	B2-S	52.8686	0	26.4343	7.53404	2.47551	3.04343	0.00233901	0.0300457	PREDICTED: Setaria italica CSC1-like protein At4g35870 (LOC101757045), mRNA
apomictic upregulated	TRINITY_DN30165_c0_g1_i1	B-12-9	B2-S	125.093	8.81073	66.9521	3.83351	1.25985	3.04284	0.00234357	0.0300876	PREDICTED: Setaria italica uncharacterized LOC101764713 (LOC101764713), mRNA
apomictic upregulated	TRINITY_DN38026_c1_g1_i3	B-12-9	B2-S	77.1114	0	38.5557	8.07667	2.6552	3.04183	0.00235143	0.0301551	PREDICTED: Panicum hallii VAN3-binding protein-like (LOC112887176), transcript variant X1, mRNA
apomictic upregulated	TRINITY_DN40595_c1_g3_i1	B-12-9	B2-S	52.198	0	26.099	7.51372	2.4702	3.04174	0.00235211	0.0301555	PREDICTED: Setaria italica calcium/calmodulin-regulated receptor-like kinase 2 (LOC101773363), transcript variant X4, mRNA
apomictic upregulated	TRINITY_DN46047_c0_g3_i2	B-12-9	B2-S	59.4043	0	29.7021	7.70213	2.53246	3.04136	0.00235516	0.0301862	PREDICTED: Setaria italica ethylene-responsive transcription factor RAP2-11 (LOC101784658), mRNA
apomictic upregulated	TRINITY_DN31519_c0_g1_i1	B-12-9	B2-S	59.0552	1.27101	30.1631	5.56226	1.82911	3.04097	0.00235816	0.0302164	PREDICTED: Setaria italica protein ROOT HAIR DEFECTIVE 3 (LOC101776781), transcript variant X2, mRNA
apomictic upregulated	TRINITY_DN49445_c3_g1_i11	B-12-9	B2-S	85.2539	0	42.627	8.22281	2.70437	3.04056	0.00236138	0.030234	PREDICTED: Setaria italica putative E3 ubiquitin-protein ligase LIN-1 (LOC101783500), mRNA
apomictic upregulated	TRINITY_DN32751_c3_g1_i1	B-12-9	B2-S	30.6901	0	15.3451	6.74976	2.21983	3.04067	0.00236056	0.030234
apomictic upregulated	TRINITY_DN36576_c3_g1_i2	B-12-9	B2-S	54.9604	0	27.4802	7.58814	2.49639	3.03965	0.00236856	0.0303162	PREDICTED: Setaria italica ethylene-responsive transcription factor 4 (LOC101781817), mRNA
apomictic upregulated	TRINITY_DN47294_c1_g1_i5	B-12-9	B2-S	15.79	0	7.89498	5.78539	1.9035	3.03933	0.00237101	0.0303303	PREDICTED: Setaria italica probable L-ascorbate peroxidase 6, chloroplastic/mitochondrial (LOC101776821), mRNA
apomictic upregulated	TRINITY_DN27904_c0_g1_i1	B-12-9	B2-S	75.6556	0	37.8278	8.05064	2.64892	3.03921	0.00237199	0.0303303
apomictic upregulated	TRINITY_DN41437_c3_g2_i1	B-12-9	B2-S	20.8558	0	10.4279	6.19336	2.03835	3.03841	0.00237828	0.0303843	PREDICTED: Setaria italica GDSL esterase/lipase LTL1 (LOC101763150), mRNA
apomictic upregulated	TRINITY_DN42609_c0_g1_i18	B-12-9	B2-S	52.2865	1.26059	26.7736	5.08426	1.67334	3.03839	0.00237847	0.0303843	PREDICTED: Setaria italica probable protein arginine N-methyltransferase 6.2 (LOC101759588), mRNA
apomictic upregulated	TRINITY_DN34880_c0_g1_i1	B-12-9	B2-S	80.2759	0	40.1379	8.1348	2.68033	3.035	0.00240535	0.0306887	PREDICTED: Setaria italica general transcription factor IIH subunit 2 (LOC101765342), mRNA
apomictic upregulated	TRINITY_DN42482_c2_g1_i1	B-12-9	B2-S	42.314	0.936668	21.6253	5.35392	1.76408	3.03497	0.00240561	0.0306887
apomictic upregulated	TRINITY_DN45530_c0_g2_i8	B-12-9	B2-S	51.4388	2.81428	27.1265	4.25638	1.40257	3.03469	0.0024078	0.0306936	PREDICTED: Setaria italica alpha-galactosidase 3 (LOC101783050), transcript variant X2, mRNA
apomictic upregulated	TRINITY_DN45107_c0_g5_i3	B-12-9	B2-S	63.5776	0	31.7888	7.79937	2.57	3.03477	0.00240719	0.0306936	PREDICTED: Setaria italica cullin-4 (LOC101764039), mRNA
apomictic upregulated	TRINITY_DN45138_c0_g1_i2	B-12-9	B2-S	34.1819	0.378292	17.2801	6.11245	2.0142	3.03467	0.00240797	0.0306936	PREDICTED: Setaria italica uncharacterized LOC101768237 (LOC101768237), mRNA
apomictic upregulated	TRINITY_DN32868_c0_g1_i2	B-12-9	B2-S	42.9005	0.514425	21.7074	6.43711	2.12137	3.03441	0.00241005	0.0307116	PREDICTED: Setaria italica uncharacterized LOC101764365 (LOC101764365), mRNA
apomictic upregulated	TRINITY_DN33416_c5_g1_i2	B-12-9	B2-S	22.0116	0	11.0058	6.2716	2.0669	3.03429	0.002411	0.0307152
apomictic upregulated	TRINITY_DN40572_c1_g1_i2	B-12-9	B2-S	20.1536	0	10.0768	6.14453	2.02568	3.03331	0.00241884	0.0307813
apomictic upregulated	TRINITY_DN35977_c0_g2_i4	B-12-9	B2-S	23.9028	0	11.9514	6.38563	2.1053	3.03313	0.00242034	0.0307872	PREDICTED: Setaria italica probable galactinol--sucrose galactosyltransferase 2 (LOC101759525), mRNA
apomictic upregulated	TRINITY_DN30801_c0_g1_i1	B-12-9	B2-S	23.4931	0.360169	11.9266	5.2112	1.71823	3.03289	0.00242227	0.0307872	PREDICTED: Sorghum bicolor chaperone protein ClpB1 (LOC8064229), mRNA
apomictic upregulated	TRINITY_DN46912_c0_g1_i2	B-12-9	B2-S	99.4308	3.74961	51.5902	4.85549	1.60109	3.03262	0.00242441	0.0308014
apomictic upregulated	TRINITY_DN24233_c0_g1_i1	B-12-9	B2-S	39.2007	1.54328	20.372	4.81467	1.58834	3.03126	0.00243538	0.0308901	PREDICTED: Panicum hallii serine carboxypeptidase 1-like (LOC112886693), transcript variant X2, mRNA
apomictic upregulated	TRINITY_DN39218_c0_g2_i4	B-12-9	B2-S	104.073	4.51324	54.2931	4.61114	1.52117	3.03131	0.00243494	0.0308901	PREDICTED: Setaria italica GPI-anchored protein LLG1 (LOC101763708), mRNA
apomictic upregulated	TRINITY_DN37487_c1_g1_i1	B-12-9	B2-S	118.432	3.88437	61.158	4.86698	1.60553	3.03138	0.00243435	0.0308901
apomictic upregulated	TRINITY_DN35420_c2_g1_i1	B-12-9	B2-S	53.2398	0.378292	26.8091	6.74143	2.22424	3.03089	0.00243831	0.030902	PREDICTED: Panicum hallii bZIP transcription factor 12 (LOC112893269), mRNA
[truncated: 2,627 more rows]

## Sheet: S4
Enriched GO terms of parthenogenetic upregulated transcripts.
category	p-value	number of parthenogenetic upregulated transcripts In this Category	number of total transcripts In this Category	term	ontology	FDR
GO:0008150	1.00598e-31	932	66301	biological_process	BP	1.36672e-27
GO:0009987	1.15251e-21	725	52213	cellular process	BP	2.60966e-18
GO:0008152	7.80186e-21	641	45370	metabolic process	BP	1.51423e-17
GO:0071704	4.7473e-17	590	42638	organic substance metabolic process	BP	8.0621e-14
GO:0044237	1.17195e-15	562	40876	cellular metabolic process	BP	1.06148e-12
GO:0006807	1.80291e-15	480	33753	nitrogen compound metabolic process	BP	1.5309e-12
GO:0044238	2.19175e-15	549	39800	primary metabolic process	BP	1.75159e-12
GO:0006412	8.74617e-15	62	2209	translation	BP	6.60141e-12
GO:0043043	2.51851e-14	62	2259	peptide biosynthetic process	BP	1.80087e-11
GO:0043603	5.55374e-14	77	3163	cellular amide metabolic process	BP	3.77265e-11
GO:0034641	1.65566e-13	353	23974	cellular nitrogen compound metabolic process	BP	1.07113e-10
GO:0043604	1.75302e-13	66	2582	amide biosynthetic process	BP	1.08257e-10
GO:0009058	2.20971e-13	321	21526	biosynthetic process	BP	1.30527e-10
GO:0006518	3.24287e-13	67	2675	peptide metabolic process	BP	1.83573e-10
GO:1901576	3.95043e-13	310	20722	organic substance biosynthetic process	BP	2.07968e-10
GO:0044271	3.97995e-13	222	13607	cellular nitrogen compound biosynthetic process	BP	2.07968e-10
GO:0009059	4.6909e-13	217	13197	macromolecule biosynthetic process	BP	2.27609e-10
GO:0044249	7.99269e-13	305	20420	cellular biosynthetic process	BP	3.61962e-10
GO:0043170	1.37873e-12	415	29528	macromolecule metabolic process	BP	5.35185e-10
GO:0034645	1.62096e-12	207	12602	cellular macromolecule biosynthetic process	BP	5.952e-10
GO:1901564	2.01223e-12	276	18185	organonitrogen compound metabolic process	BP	7.19426e-10
GO:1901566	1.13192e-11	114	6044	organonitrogen compound biosynthetic process	BP	3.6615e-09
GO:0044260	1.88625e-11	391	28035	cellular macromolecule metabolic process	BP	5.95967e-09
GO:0019538	3.81618e-10	187	11787	protein metabolic process	BP	1.15215e-07
GO:0044267	1.73117e-09	164	10176	cellular protein metabolic process	BP	4.89993e-07
[truncated: 150 more rows]

## Sheet: S5
potential transcription factor families identified by BLASTX search (e-value < 1e -10)against plantTFDB (Jin et al., 2016)
[truncated: 122 more rows]

[truncated: 2 more sheets: S6, S7]
